# Supplementary material for: Two new species of Limonia Meigen, 1803 from Northwest China (Diptera, Limoniidae)
Source: Zookeys. 2020 Sep 24;971:31–58. doi: 10.3897/zookeys.971.35875 (PMC7529831; doi:10.3897/zookeys.971.35875)
Supplement: XML Treatment for Limonia [file zookeys.971.35875-treatment1.xml]

<!DOCTYPE tp:taxon-treatment
  PUBLIC "-//TaxonX//DTD Taxonomic Treatment Publishing DTD v0 20100105//EN" "tax-treatment-NSO.dtd">
<tp:taxon-treatment xmlns:tp="http://www.plazi.org/taxpub"><tp:treatment-meta><kwd-group><label>Taxon classification</label><kwd><named-content xmlns:xlink="http://www.w3.org/1999/xlink" content-type="kingdom">Animalia</named-content></kwd><kwd><named-content xmlns:xlink="http://www.w3.org/1999/xlink" content-type="order">Diptera</named-content></kwd><kwd><named-content xmlns:xlink="http://www.w3.org/1999/xlink" content-type="family">Limoniidae</named-content></kwd></kwd-group><mixed-citation publication-type="journal"><person-group><name><surname>Ren</surname><given-names>Jinlong</given-names></name><name><surname>Yang</surname><given-names>Ding</given-names></name></person-group><article-title>Two new species of <italic><tp:taxon-name><tp:taxon-name-part taxon-name-part-type="genus" reg="Limonia">Limonia</tp:taxon-name-part></tp:taxon-name></italic> Meigen, 1803 from Northwest China (<tp:taxon-name><tp:taxon-name-part taxon-name-part-type="order">Diptera</tp:taxon-name-part></tp:taxon-name>, <tp:taxon-name><tp:taxon-name-part taxon-name-part-type="family">Limoniidae</tp:taxon-name-part></tp:taxon-name>)</article-title><source>Zookeys</source><day>24</day><month>9</month><year>2020</year><volume>971</volume><fpage>31</fpage><lpage>58</lpage><pub-id pub-id-type="doi">10.3897/zookeys.971.35875</pub-id></mixed-citation></tp:treatment-meta><tp:nomenclature><tp:taxon-name><object-id xmlns:xlink="http://www.w3.org/1999/xlink" content-type="arpha" xlink:type="simple">B1107697-ED30-5DA5-AA7F-B232B815030E</object-id>
            <tp:taxon-name-part taxon-name-part-type="genus" reg="Limonia">Limonia</tp:taxon-name-part>
          </tp:taxon-name><tp:taxon-authority>Meigen, 1803</tp:taxon-authority><tp:nomenclature-citation-list><tp:nomenclature-citation><tp:taxon-name>
                <tp:taxon-name-part taxon-name-part-type="genus" reg="Limonia">Limonia</tp:taxon-name-part>
              </tp:taxon-name><comment><xref ref-type="bibr" rid="B12">Meigen 1803</xref>: 262; <xref ref-type="bibr" rid="B8">Lackschewitz and Pagast 1940</xref>: 4–5; <xref ref-type="bibr" rid="B5">Geiger 1986</xref>: 106; <xref ref-type="bibr" rid="B18">Savchenko 1989</xref>: 328–330.</comment></tp:nomenclature-citation></tp:nomenclature-citation-list></tp:nomenclature><tp:treatment-sec sec-type="type species" id="SECID0EIEAC"><title>Type species.</title><p><italic><tp:taxon-name><tp:taxon-name-part taxon-name-part-type="genus" reg="Tipula">Tipula</tp:taxon-name-part> <tp:taxon-name-part taxon-name-part-type="species" reg="tripunctata">tripunctata</tp:taxon-name-part></tp:taxon-name></italic> Fabricius, 1781 (subsequent designation by <xref ref-type="bibr" rid="B26">Westwood 1840</xref>) [= <italic><tp:taxon-name><tp:taxon-name-part taxon-name-part-type="genus" reg="Limonia"/><tp:taxon-name-part taxon-name-part-type="species" reg="phragmitidis">phragmitidis</tp:taxon-name-part></tp:taxon-name></italic> (Schrank, 1781)].</p></tp:treatment-sec><tp:treatment-sec sec-type="remarks" id="SECID0EHFAC"><title>Remarks.</title><p><italic><tp:taxon-name><tp:taxon-name-part taxon-name-part-type="genus" reg="Limonia">Limonia</tp:taxon-name-part></tp:taxon-name></italic> is characterized in the family by the following features: body color from yellow to gray, brown or black; medium-sized (body length 5.3–12.1 mm, wing length 5.4–13.2 mm); first thoracic segment elongate; episternum setose; tarsal claw with three to five teeth; wing wide with well-developed anal angle, pattern ranging from completely transparent or patternless to smoky or with dotted markings; Sc<sub>1</sub> apically reaching from base of Rs to branching point of Rs; Sc<sub>2</sub> close to apex of Sc<sub>1</sub>; terminal section of R<sub>1</sub> continuing direction of R<sub>1</sub> and longer than R<sub>2</sub> (often at least two times longer than R<sub>2</sub>); discal cell closed; basal deflection of CuA<sub>1</sub> at or slightly before branching point of M; male genitalia with wide ninth tergite slightly emarginate at posterior margin; gonocoxite with wide but often low ventromesal lobe; gonostylus single, situated apically, wider at base, narrowed and slightly arched at apex; aedeagus simple, elongate with bifid apex that is turned into the ventral margin; paramere wide at base; cercus of female terminalia slightly turned upwards (<xref ref-type="bibr" rid="B17">Savchenko 1985</xref>; <xref ref-type="bibr" rid="B16">Reusch and Oosterbroek 1997</xref>; Stary and Salmela 2004; <xref ref-type="bibr" rid="B6">Kolcsár et al. 2017</xref>; <xref ref-type="bibr" rid="B15">Podenas and Podeniene 2017</xref>; <xref ref-type="bibr" rid="B22">Starý 2018</xref>).</p></tp:treatment-sec><ref-list><ref id="B12"><mixed-citation xmlns:xlink="http://www.w3.org/1999/xlink" xlink:type="simple"><person-group><name name-style="western"><surname>Meigen</surname><given-names>JW</given-names></name></person-group> (<year>1803</year>) <article-title>Versuch einer neuen Gattungs Eintheilung der europaischen zweiflugeligen Insecten.</article-title><source>Magazin fur Insektenkunde (Illiger)</source><volume>2</volume>: <fpage>259</fpage>–<lpage>281</lpage>.</mixed-citation></ref><ref id="B8"><mixed-citation xmlns:xlink="http://www.w3.org/1999/xlink" xlink:type="simple"><person-group><name name-style="western"><surname>Lackschewitz</surname><given-names>P</given-names></name><name name-style="western"><surname>Pagast</surname><given-names>F</given-names></name></person-group> (<year>1940</year>) <article-title><tp:taxon-name><tp:taxon-name-part taxon-name-part-type="family">Limoniidae</tp:taxon-name-part></tp:taxon-name>.</article-title> In: <person-group><name name-style="western"><surname>Lindner</surname><given-names>E</given-names></name></person-group> (<role>Ed.</role>) <issue-title>Die Fliegen der palaearktischen Region 3 (5) 2, Lief.</issue-title><volume>135</volume>: <fpage>1</fpage>–<lpage>16</lpage>.</mixed-citation></ref><ref id="B5"><mixed-citation xmlns:xlink="http://www.w3.org/1999/xlink" xlink:type="simple"><person-group><name name-style="western"><surname>Geiger</surname><given-names>W</given-names></name></person-group> (<year>1986</year>) <article-title><tp:taxon-name><tp:taxon-name-part taxon-name-part-type="order">Diptera</tp:taxon-name-part></tp:taxon-name><tp:taxon-name><tp:taxon-name-part taxon-name-part-type="family">Limoniidae</tp:taxon-name-part></tp:taxon-name> 1: <tp:taxon-name><tp:taxon-name-part taxon-name-part-type="subfamily">Limoniinae</tp:taxon-name-part></tp:taxon-name>.</article-title><source><tp:taxon-name><tp:taxon-name-part taxon-name-part-type="class">Insecta</tp:taxon-name-part></tp:taxon-name> Helvetica, Fauna</source><volume>8</volume>: <fpage>1</fpage>–<lpage>131</lpage>.</mixed-citation></ref><ref id="B18"><mixed-citation xmlns:xlink="http://www.w3.org/1999/xlink" xlink:type="simple"><person-group><name name-style="western"><surname>Savchenko</surname><given-names>EN</given-names></name></person-group> (<year>1989</year>) <source>Komary-limoniidy fauna SSSR [<tp:taxon-name><tp:taxon-name-part taxon-name-part-type="family">Limoniidae</tp:taxon-name-part></tp:taxon-name> fauna of the USSR]. Akadimiya Nauk Ukrainian SSR, I.I.</source><publisher-name>Schmalhausen Institute of Zoology of Academy of Sciences of Ukraine</publisher-name>, <publisher-loc>Naukova Dumka, Kiev</publisher-loc>, <size units="page">377 pp</size>. [in Russian]</mixed-citation></ref><ref id="B26"><mixed-citation xmlns:xlink="http://www.w3.org/1999/xlink" xlink:type="simple"><person-group><name name-style="western"><surname>Westwood</surname><given-names>JO</given-names></name></person-group> (<year>1840</year>) <article-title>Order XIII. <tp:taxon-name><tp:taxon-name-part taxon-name-part-type="order">Diptera</tp:taxon-name-part></tp:taxon-name> Aristotle (Antliata Fabricius. Halteriptera Clairv.). Synopsis of the genera of British insects. An introduction to the modern classification of insects.</article-title><source>London</source><volume>2</volume>: <fpage>125</fpage>–<lpage>158</lpage>.</mixed-citation></ref><ref id="B17"><mixed-citation xmlns:xlink="http://www.w3.org/1999/xlink" xlink:type="simple"><person-group><name name-style="western"><surname>Savchenko</surname><given-names>EN</given-names></name></person-group> (<year>1985</year>) <article-title>Komary-limoniidy [limoniid-flies]. Subfamily <tp:taxon-name><tp:taxon-name-part taxon-name-part-type="subfamily">Limoniinae</tp:taxon-name-part></tp:taxon-name>.</article-title><source>Fauna Ukrainy</source><volume>14</volume>(<issue>4</issue>): <fpage>1</fpage>–<lpage>180</lpage>. [in Russian]</mixed-citation></ref><ref id="B16"><mixed-citation xmlns:xlink="http://www.w3.org/1999/xlink" xlink:type="simple"><person-group><name name-style="western"><surname>Reusch</surname><given-names>H</given-names></name><name name-style="western"><surname>Oosterbroek</surname><given-names>P</given-names></name></person-group> (<year>1997</year>) <article-title><tp:taxon-name><tp:taxon-name-part taxon-name-part-type="order">Diptera</tp:taxon-name-part></tp:taxon-name><tp:taxon-name><tp:taxon-name-part taxon-name-part-type="family">Limoniidae</tp:taxon-name-part></tp:taxon-name> and <tp:taxon-name><tp:taxon-name-part taxon-name-part-type="family">Pediciidae</tp:taxon-name-part></tp:taxon-name>, Short-palped Crane Flies.</article-title> In: <person-group><name name-style="western"><surname>Nilsson</surname><given-names>A</given-names></name></person-group> (<role>Ed.</role>) <issue-title>Aquatic Insects of North Europe (Vol.</issue-title><source>2). Stenstrup</source>, <fpage>105</fpage>–<lpage>132</lpage>.</mixed-citation></ref><ref id="B6"><mixed-citation xmlns:xlink="http://www.w3.org/1999/xlink" xlink:type="simple"><person-group><name name-style="western"><surname>Kolcsár</surname><given-names>LP</given-names></name><name name-style="western"><surname>Oláh</surname><given-names>T</given-names></name><name name-style="western"><surname>Veres</surname><given-names>R</given-names></name><name name-style="western"><surname>Török</surname><given-names>E</given-names></name><name name-style="western"><surname>Keresztes</surname><given-names>L</given-names></name></person-group> (<year>2017</year>) <article-title>New faunistic records of the genus <italic><tp:taxon-name><tp:taxon-name-part taxon-name-part-type="genus">Limonia</tp:taxon-name-part></tp:taxon-name></italic> Meigen (<tp:taxon-name><tp:taxon-name-part taxon-name-part-type="family">Limoniidae</tp:taxon-name-part></tp:taxon-name>, <tp:taxon-name><tp:taxon-name-part taxon-name-part-type="order">Diptera</tp:taxon-name-part></tp:taxon-name>, <tp:taxon-name><tp:taxon-name-part taxon-name-part-type="class">Insecta</tp:taxon-name-part></tp:taxon-name>) from the Balkan region.</article-title><source>Entomologica Romanica</source><volume>21</volume>: <fpage>45</fpage>–<lpage>59</lpage>. <ext-link xlink:type="simple" ext-link-type="doi" xlink:href="10.24193/entomolrom.21.5">https://doi.org/10.24193/entomolrom.21.5</ext-link></mixed-citation></ref><ref id="B15"><mixed-citation xmlns:xlink="http://www.w3.org/1999/xlink" xlink:type="simple"><person-group><name name-style="western"><surname>Podenas</surname><given-names>S</given-names></name><name name-style="western"><surname>Podeniene</surname><given-names>V</given-names></name></person-group> (<year>2017</year>) <article-title><italic><tp:taxon-name><tp:taxon-name-part taxon-name-part-type="genus">Limonia</tp:taxon-name-part></tp:taxon-name></italic> crane flies (<tp:taxon-name><tp:taxon-name-part taxon-name-part-type="order">Diptera</tp:taxon-name-part></tp:taxon-name>: <tp:taxon-name><tp:taxon-name-part taxon-name-part-type="family">Limoniidae</tp:taxon-name-part></tp:taxon-name>) of Korea.</article-title><source>Zootaxa</source><volume>4231</volume>(<issue>1</issue>): <fpage>1</fpage>–<lpage>37</lpage>. <ext-link xlink:type="simple" ext-link-type="doi" xlink:href="10.11646/zootaxa.4231.1.1">https://doi.org/10.11646/zootaxa.4231.1.1</ext-link></mixed-citation></ref><ref id="B22"><mixed-citation xmlns:xlink="http://www.w3.org/1999/xlink" xlink:type="simple"><person-group><name name-style="western"><surname>Starý</surname><given-names>J</given-names></name></person-group> (<year>2018</year>) <article-title>Four new species of <italic><tp:taxon-name><tp:taxon-name-part taxon-name-part-type="genus">Limonia</tp:taxon-name-part></tp:taxon-name></italic> from the Mediterranean (<tp:taxon-name><tp:taxon-name-part taxon-name-part-type="order">Diptera</tp:taxon-name-part></tp:taxon-name>: <tp:taxon-name><tp:taxon-name-part taxon-name-part-type="family">Limoniidae</tp:taxon-name-part></tp:taxon-name>).</article-title><source>Acta Entomologica Musei Nationalis Pragae</source><volume>57</volume>(<issue>2</issue>): <fpage>713</fpage>–<lpage>721</lpage>. <ext-link xlink:type="simple" ext-link-type="doi" xlink:href="10.1515/aemnp-2017-0096">https://doi.org/10.1515/aemnp-2017-0096</ext-link></mixed-citation></ref></ref-list></tp:taxon-treatment>
