# Supplementary material for: Two new species of Limonia Meigen, 1803 from Northwest China (Diptera, Limoniidae)
Source: Zookeys. 2020 Sep 24;971:31–58. doi: 10.3897/zookeys.971.35875 (PMC7529831; doi:10.3897/zookeys.971.35875)
Supplement: XML Treatment for Limonia macrostigma [file zookeys.971.35875-treatment2.xml]

<!DOCTYPE tp:taxon-treatment
  PUBLIC "-//TaxonX//DTD Taxonomic Treatment Publishing DTD v0 20100105//EN" "tax-treatment-NSO.dtd">
<tp:taxon-treatment xmlns:tp="http://www.plazi.org/taxpub"><tp:treatment-meta><kwd-group><label>Taxon classification</label><kwd><named-content xmlns:xlink="http://www.w3.org/1999/xlink" content-type="kingdom">Animalia</named-content></kwd><kwd><named-content xmlns:xlink="http://www.w3.org/1999/xlink" content-type="order">Diptera</named-content></kwd><kwd><named-content xmlns:xlink="http://www.w3.org/1999/xlink" content-type="family">Limoniidae</named-content></kwd></kwd-group><mixed-citation publication-type="journal"><person-group><name><surname>Ren</surname><given-names>Jinlong</given-names></name><name><surname>Yang</surname><given-names>Ding</given-names></name></person-group><article-title>Two new species of <italic><tp:taxon-name><tp:taxon-name-part taxon-name-part-type="genus" reg="Limonia">Limonia</tp:taxon-name-part></tp:taxon-name></italic> Meigen, 1803 from Northwest China (<tp:taxon-name><tp:taxon-name-part taxon-name-part-type="order">Diptera</tp:taxon-name-part></tp:taxon-name>, <tp:taxon-name><tp:taxon-name-part taxon-name-part-type="family">Limoniidae</tp:taxon-name-part></tp:taxon-name>)</article-title><source>Zookeys</source><day>24</day><month>9</month><year>2020</year><volume>971</volume><fpage>31</fpage><lpage>58</lpage><pub-id pub-id-type="doi">10.3897/zookeys.971.35875</pub-id></mixed-citation></tp:treatment-meta><tp:nomenclature><label>1.</label><tp:taxon-name><object-id xmlns:xlink="http://www.w3.org/1999/xlink" content-type="arpha" xlink:type="simple">F03D58A4-1A44-5EDB-84E1-1616F83D1B77</object-id>
            <tp:taxon-name-part taxon-name-part-type="genus" reg="Limonia">Limonia</tp:taxon-name-part>
            <tp:taxon-name-part taxon-name-part-type="species" reg="macrostigma">macrostigma</tp:taxon-name-part>
          </tp:taxon-name><tp:taxon-authority>(Schummel, 1829)</tp:taxon-authority><xref ref-type="fig" rid="F1">Figures 1–3</xref><xref ref-type="fig" rid="F2">, 4–7</xref><xref ref-type="fig" rid="F3">, 8–9</xref><tp:nomenclature-citation-list><tp:nomenclature-citation><tp:taxon-name>
                <tp:taxon-name-part taxon-name-part-type="genus" reg="Limnobia">Limnobia</tp:taxon-name-part> <tp:taxon-name-part taxon-name-part-type="species" reg="macrostigma">macrostigma</tp:taxon-name-part></tp:taxon-name><comment><xref ref-type="bibr" rid="B20">Schummel 1829</xref>: 108.</comment></tp:nomenclature-citation><tp:nomenclature-citation><tp:taxon-name>
                <tp:taxon-name-part taxon-name-part-type="genus" reg="Limonia">Limonia</tp:taxon-name-part> <tp:taxon-name-part taxon-name-part-type="species" reg="alpicola">alpicola</tp:taxon-name-part></tp:taxon-name><comment><xref ref-type="bibr" rid="B7">Lackschewitz 1928</xref>: 231 (synonymy after <xref ref-type="bibr" rid="B21">Starý 2007</xref>).</comment></tp:nomenclature-citation><tp:nomenclature-citation><tp:taxon-name>
                <tp:taxon-name-part taxon-name-part-type="genus" reg="Limonia">Limonia</tp:taxon-name-part> (<tp:taxon-name-part taxon-name-part-type="subgenus" reg="Limonia">Limonia</tp:taxon-name-part>) <tp:taxon-name-part taxon-name-part-type="species" reg="venerabilis">venerabilis</tp:taxon-name-part></tp:taxon-name><comment>Alexander 1938: 134 (synonymy after <xref ref-type="bibr" rid="B15">Podenas and Podeniene 2017</xref>).</comment></tp:nomenclature-citation><tp:nomenclature-citation><tp:taxon-name>
                <tp:taxon-name-part taxon-name-part-type="genus" reg="Limonia">Limonia</tp:taxon-name-part> <tp:taxon-name-part taxon-name-part-type="species" reg="macrostigma">macrostigma</tp:taxon-name-part></tp:taxon-name><comment>Schummel: <xref ref-type="bibr" rid="B17">Savchenko 1985</xref>: 167; <xref ref-type="bibr" rid="B18">1989</xref>: 333.</comment></tp:nomenclature-citation><tp:nomenclature-citation><tp:taxon-name>
                <tp:taxon-name-part taxon-name-part-type="genus" reg="Limnobia">Limnobia</tp:taxon-name-part> <tp:taxon-name-part taxon-name-part-type="species" reg="macrostigma">macrostigma</tp:taxon-name-part></tp:taxon-name><comment>Schummel: <xref ref-type="bibr" rid="B15">Podenas and Podeniene 2017</xref>: 16 (redescription).</comment></tp:nomenclature-citation></tp:nomenclature-citation-list></tp:nomenclature><tp:treatment-sec sec-type="diagnosis" id="SECID0ECLAE"><title>Diagnosis.</title><p>Flagellar verticils 2 times length of corresponding segment. Prescutum with three dark-brown longitudinal stripes. Wing pale brown with distinct, large, brown <tp:taxon-name><tp:taxon-name-part taxon-name-part-type="genus" reg="Limonia"/><tp:taxon-name-part taxon-name-part-type="species" reg="stigma">stigma</tp:taxon-name-part></tp:taxon-name>; apical Sc<sub>1</sub> slightly beyond base of Rs. Posterior margin of tergite 9 broadly emarginated. Paramere ending at 5/6 of aedeagus. Female, hypogynial valve 3.7 times longer than wide at base.</p></tp:treatment-sec><tp:treatment-sec sec-type="redescription" id="SECID0ETLAE"><title>Redescription.</title><p><bold>Male</bold> (<italic>n</italic> = 10): body length 7–9 mm, wing length 8–9.5 mm.</p><p><bold><italic>Head</italic></bold> mostly dark brown (Figs <xref ref-type="fig" rid="F2">6</xref>, <xref ref-type="fig" rid="F2">7</xref>). Vertex dark brown. Occiput dull yellow. Head with black setulae. Antenna dark brown and 14-segmented; pedicel oval; flagellomeres pale brown, nearly cylindrical; flagellar verticils black, 2 times longer than corresponding segment. Rostrum and nasus brown to dark brown. Nasus 3/5 as long as rostrum. Labella pale yellow except inner margin brown, with black setulae. Palpi black brown with black setulae, terminal two segments pale brown.</p><p><bold><italic>Thorax</italic></bold> mostly brown (Figs <xref ref-type="fig" rid="F1">1</xref>, <xref ref-type="fig" rid="F1">2</xref>). Cervical sclerite brown with black outer margin. Pronotum dull brown with black setulae. Prescutum with three dark-brown longitudinal stripes, median one with black setulae at outer margin. Scutum dark brown with black setulae at postero-lateral margin. Scutellum brown with tapered yellow median stripe. Mediotergite dark brown (Fig. <xref ref-type="fig" rid="F1">2</xref>). Mesopleura yellow to dark brown; subspiracular sclerite dull brown with pale-yellow spot at postero-lateral corner; episternum pale yellow to dark brown; katepisternum with black setulae and tapering, dark-brown marking at antero-lateral corner. Legs with coxae, trochanters yellow to pale brown except fore coxa yellow to dark brown; femora brown with one dark-brown, subapical ring; tibia brown; tarsi reddish brown to dark brown. Setulae on legs black. Wing hyaline, pale brown with large brown <tp:taxon-name><tp:taxon-name-part taxon-name-part-type="genus" reg="Limonia"/><tp:taxon-name-part taxon-name-part-type="species" reg="stigma">stigma</tp:taxon-name-part></tp:taxon-name> at branching of R<sub>1+2</sub>; apical Sc<sub>1</sub> slightly beyond base of Rs, Sc<sub>2</sub> apically reaching 1/5 of Rs; basal deflection of CuA<sub>1</sub> before branching point of M (Fig. <xref ref-type="fig" rid="F1">3</xref>). Halter: stem dull brown; knob bicolor, upper part pale brown to dark brown, lower part white (Fig. <xref ref-type="fig" rid="F1">1</xref>).</p><fig id="F1" position="float" orientation="portrait"><object-id xmlns:xlink="http://www.w3.org/1999/xlink" content-type="doi" xlink:type="simple">10.3897/zookeys.971.35875.figures1-3</object-id><object-id xmlns:xlink="http://www.w3.org/1999/xlink" content-type="arpha" xlink:type="simple">37B1C81D-1544-54AB-B9C3-00A54B99B073</object-id><label>Figures 1–3.</label><caption><p><italic><tp:taxon-name><tp:taxon-name-part taxon-name-part-type="genus" reg="Limonia">Limonia</tp:taxon-name-part> <tp:taxon-name-part taxon-name-part-type="species" reg="macrostigma">macrostigma</tp:taxon-name-part></tp:taxon-name></italic>, male <bold>1</bold> habitus, lateral view <bold>2</bold> head and thorax, dorsal view <bold>3</bold> right wing. Scale bars: 1.0 mm.</p></caption><graphic xmlns:xlink="http://www.w3.org/1999/xlink" xlink:href="zookeys-971-031-g001.jpg" position="float" orientation="portrait" xlink:type="simple" id="oo_456132.jpg"><uri content-type="original_file" xlink:type="simple">https://binary.pensoft.net/fig/456132</uri></graphic></fig><p><bold><italic>Abdomen</italic></bold> (Fig. <xref ref-type="fig" rid="F1">1</xref>). Mainly dull brown. Each abdominal segment with one pale yellow ring at posterior margin. Abdomen covered with golden setulae.</p><p><bold><italic>Hypopygium</italic></bold> dull brown (Figs <xref ref-type="fig" rid="F2">4–7</xref>). Posterior margin of tergite 9 broadly emarginated (Fig. <xref ref-type="fig" rid="F2">4</xref>). Gonocoxite weakly constricted at apex. Gonostylus with apex sharp, base swollen (Figs <xref ref-type="fig" rid="F2">4</xref>, <xref ref-type="fig" rid="F2">5</xref>). Paramere with fan-shaped base, very slender apex ending at 5/6 of aedeagus (Figs <xref ref-type="fig" rid="F2">4–7</xref>). Aedeagus forked; ventral mid-protrusion along middle line (Figs <xref ref-type="fig" rid="F2">4–7</xref>).</p><fig id="F2" position="float" orientation="portrait"><object-id xmlns:xlink="http://www.w3.org/1999/xlink" content-type="doi" xlink:type="simple">10.3897/zookeys.971.35875.figures4-7</object-id><object-id xmlns:xlink="http://www.w3.org/1999/xlink" content-type="arpha" xlink:type="simple">D0A3798C-7189-5E68-AF3D-057B1CA0FD31</object-id><label>Figures 4–7.</label><caption><p><italic><tp:taxon-name><tp:taxon-name-part taxon-name-part-type="genus" reg="Limonia">Limonia</tp:taxon-name-part> <tp:taxon-name-part taxon-name-part-type="species" reg="macrostigma">macrostigma</tp:taxon-name-part></tp:taxon-name></italic>, male <bold>4</bold> hypopygium, dorsal view <bold>5</bold> hypopygium, ventral view <bold>6</bold> hypopygium, lateral view <bold>7</bold> Aedeagus and paramere. Scale bars: 0.1 mm.</p></caption><graphic xmlns:xlink="http://www.w3.org/1999/xlink" xlink:href="zookeys-971-031-g002.jpg" position="float" orientation="portrait" xlink:type="simple" id="oo_456133.jpg"><uri content-type="original_file" xlink:type="simple">https://binary.pensoft.net/fig/456133</uri></graphic></fig><p><bold>Female</bold> (<italic>n</italic> = 4): body length 7–8 mm, wing length 8–9 mm.</p><p><bold>Female</bold> resembling male in head, thorax and wing. Female terminalia dull brown. Cercus yellowish brown, slightly arched dorsally at apex, slender, 3 times longer than wide at base. Hypogynial valve 3.7 times longer than wide at base; lateral margin with triangular, black marking (Figs <xref ref-type="fig" rid="F3">8–9</xref>).</p><fig id="F3" position="float" orientation="portrait"><object-id xmlns:xlink="http://www.w3.org/1999/xlink" content-type="doi" xlink:type="simple">10.3897/zookeys.971.35875.figures8-9</object-id><object-id xmlns:xlink="http://www.w3.org/1999/xlink" content-type="arpha" xlink:type="simple">0EE1D24E-74DA-561C-923F-15926AFF8CBC</object-id><label>Figures 8–9.</label><caption><p><italic><tp:taxon-name><tp:taxon-name-part taxon-name-part-type="genus" reg="Limonia">Limonia</tp:taxon-name-part> <tp:taxon-name-part taxon-name-part-type="species" reg="macrostigma">macrostigma</tp:taxon-name-part></tp:taxon-name></italic>, female <bold>8</bold> cercus and hypogynial valves, lateral view <bold>9</bold> cercus and hypogynial valves, ventral view. Scale bars: 1.0 mm.</p></caption><graphic xmlns:xlink="http://www.w3.org/1999/xlink" xlink:href="zookeys-971-031-g003.jpg" position="float" orientation="portrait" xlink:type="simple" id="oo_456134.jpg"><uri content-type="original_file" xlink:type="simple">https://binary.pensoft.net/fig/456134</uri></graphic></fig></tp:treatment-sec><tp:treatment-sec sec-type="material" id="SECID0EKSAE"><title>Material examined.</title><p>1 male, China: Xinjiang, Habahe, Celebaixiang, <named-content xmlns:xlink="http://www.w3.org/1999/xlink" content-type="dwc:verbatimCoordinates" xlink:type="simple"><named-content content-type="geo-json" specific-use="{&#34;type&#34;:&#34;Point&#34;,&#34;coordinates&#34;:[86.331000,48.080000]}" id="NCID0ETSAE" xlink:type="simple">48.08N, 86.331E</named-content></named-content>, elev. 530 m, 2016.VII.9, Jinlong Ren (<named-content xmlns:xlink="http://www.w3.org/1999/xlink" content-type="dwc:institutional_code" xlink:type="simple">CAU</named-content>). 7 males, 2 females, China: Xinjiang, Habahe, Baihabacun, <named-content xmlns:xlink="http://www.w3.org/1999/xlink" content-type="dwc:verbatimCoordinates" xlink:type="simple"><named-content content-type="geo-json" specific-use="{&#34;type&#34;:&#34;Point&#34;,&#34;coordinates&#34;:[86.800000,48.690000]}" id="NCID0EATAE" xlink:type="simple">48.69N, 86.80E</named-content></named-content>, elev. 1170 m, 2016.VII. 12, Jinlong Ren (light trap) (<named-content xmlns:xlink="http://www.w3.org/1999/xlink" content-type="dwc:institutional_code" xlink:type="simple">CAU</named-content>). 12 males, 2 females, China: Xinjiang, Habahe, Baihabacun, <named-content xmlns:xlink="http://www.w3.org/1999/xlink" content-type="dwc:verbatimCoordinates" xlink:type="simple"><named-content content-type="geo-json" specific-use="{&#34;type&#34;:&#34;Point&#34;,&#34;coordinates&#34;:[86.800000,48.670000]}" id="NCID0ENTAE" xlink:type="simple">48.67N, 86.80E</named-content></named-content>, elev. 1020 m, 2016.VII.12, Jinlong Ren (<named-content xmlns:xlink="http://www.w3.org/1999/xlink" content-type="dwc:institutional_code" xlink:type="simple">CAU</named-content>). 8 males, 4 females, China: Xinjiang, Habahe, Baihabacun, <named-content xmlns:xlink="http://www.w3.org/1999/xlink" content-type="dwc:verbatimCoordinates" xlink:type="simple"><named-content content-type="geo-json" specific-use="{&#34;type&#34;:&#34;Point&#34;,&#34;coordinates&#34;:[86.790000,48.670000]}" id="NCID0E1TAE" xlink:type="simple">48.67N, 86.79E</named-content></named-content>, elev. 1630 m, 2016.VII.12, Jinlong Ren (<named-content xmlns:xlink="http://www.w3.org/1999/xlink" content-type="dwc:institutional_code" xlink:type="simple">CAU</named-content>). 2 males, 3 females, China: Xinjiang, Habahe, Baihabacun, <named-content xmlns:xlink="http://www.w3.org/1999/xlink" content-type="dwc:verbatimCoordinates" xlink:type="simple"><named-content content-type="geo-json" specific-use="{&#34;type&#34;:&#34;Point&#34;,&#34;coordinates&#34;:[86.790000,48.690000]}" id="NCID0EHUAE" xlink:type="simple">48.69N, 86.79E</named-content></named-content>, elev. 1170 m, 2016.VII.12, Jinlong Ren (light trap) (<named-content xmlns:xlink="http://www.w3.org/1999/xlink" content-type="dwc:institutional_code" xlink:type="simple">CAU</named-content>). 2 females (<named-content xmlns:xlink="http://www.w3.org/1999/xlink" content-type="dwc:institutional_code" xlink:type="simple">CAU</named-content>), China: Xinjiang, Habahe, Baihabacun, <named-content xmlns:xlink="http://www.w3.org/1999/xlink" content-type="dwc:verbatimCoordinates" xlink:type="simple"><named-content content-type="geo-json" specific-use="{&#34;type&#34;:&#34;Point&#34;,&#34;coordinates&#34;:[86.790000,48.660000]}" id="NCID0EZUAE" xlink:type="simple">48.66N, 86.79E</named-content></named-content>, elev. 1730 m, 2016.VII.13, Jinlong Ren (<named-content xmlns:xlink="http://www.w3.org/1999/xlink" content-type="dwc:institutional_code" xlink:type="simple">CAU</named-content>). 1 male, China: Xinjiang, Burqin, Kanas, <named-content xmlns:xlink="http://www.w3.org/1999/xlink" content-type="dwc:verbatimCoordinates" xlink:type="simple"><named-content content-type="geo-json" specific-use="{&#34;type&#34;:&#34;Point&#34;,&#34;coordinates&#34;:[86.990000,48.680000]}" id="NCID0EGVAE" xlink:type="simple">48.68N, 86.99E</named-content></named-content>, elev. 1470 m, 2016.VII.16, Jinlong Ren (<named-content xmlns:xlink="http://www.w3.org/1999/xlink" content-type="dwc:institutional_code" xlink:type="simple">CAU</named-content>). 1 male, China: Xinjiang, Burqin, Kanas Lake, <named-content xmlns:xlink="http://www.w3.org/1999/xlink" content-type="dwc:verbatimCoordinates" xlink:type="simple"><named-content content-type="geo-json" specific-use="{&#34;type&#34;:&#34;Point&#34;,&#34;coordinates&#34;:[87.010000,48.740000]}" id="NCID0ETVAE" xlink:type="simple">48.74N, 87.01E</named-content></named-content>, elev. 1390 m, 2016.VII.17, Jinlong Ren (<named-content xmlns:xlink="http://www.w3.org/1999/xlink" content-type="dwc:institutional_code" xlink:type="simple">CAU</named-content>). 1 male, China: Xinjiang, Burqin, Kanas, <named-content xmlns:xlink="http://www.w3.org/1999/xlink" content-type="dwc:verbatimCoordinates" xlink:type="simple"><named-content content-type="geo-json" specific-use="{&#34;type&#34;:&#34;Point&#34;,&#34;coordinates&#34;:[87.000000,48.690000]}" id="NCID0EAWAE" xlink:type="simple">48.69N, 87.00E</named-content></named-content>, elev. 1330 m, 2016.VII.18, Jinlong Ren (<named-content xmlns:xlink="http://www.w3.org/1999/xlink" content-type="dwc:institutional_code" xlink:type="simple">CAU</named-content>). 2 males, China: Xinjiang, Burqin, Hemu, <named-content xmlns:xlink="http://www.w3.org/1999/xlink" content-type="dwc:verbatimCoordinates" xlink:type="simple"><named-content content-type="geo-json" specific-use="{&#34;type&#34;:&#34;Point&#34;,&#34;coordinates&#34;:[87.450000,48.580000]}" id="NCID0ENWAE" xlink:type="simple">48.58N, 87.45E</named-content></named-content>, elev. 1160 m, 2016.VII.21, Jinlong Ren (<named-content xmlns:xlink="http://www.w3.org/1999/xlink" content-type="dwc:institutional_code" xlink:type="simple">CAU</named-content>). 1 female, China: Xinjiang, Burqin, Hemu, <named-content xmlns:xlink="http://www.w3.org/1999/xlink" content-type="dwc:verbatimCoordinates" xlink:type="simple"><named-content content-type="geo-json" specific-use="{&#34;type&#34;:&#34;Point&#34;,&#34;coordinates&#34;:[87.430000,48.570000]}" id="NCID0E1WAE" xlink:type="simple">48.57N, 87.43E</named-content></named-content>, elev. 1090 m, 2016.VII.22, Jinlong Ren (light trap) (<named-content xmlns:xlink="http://www.w3.org/1999/xlink" content-type="dwc:institutional_code" xlink:type="simple">CAU</named-content>). 1 male, China: Xinjiang, Burqin, Hemu, <named-content xmlns:xlink="http://www.w3.org/1999/xlink" content-type="dwc:verbatimCoordinates" xlink:type="simple"><named-content content-type="geo-json" specific-use="{&#34;type&#34;:&#34;Point&#34;,&#34;coordinates&#34;:[87.440000,48.560000]}" id="NCID0EHXAE" xlink:type="simple">48.56N, 87.44E</named-content></named-content>, elev. 1200 m, 2016.VII.23, Jinlong Ren (<named-content xmlns:xlink="http://www.w3.org/1999/xlink" content-type="dwc:institutional_code" xlink:type="simple">CAU</named-content>).</p></tp:treatment-sec><tp:treatment-sec sec-type="distribution" id="SECID0ERXAE"><title>Distribution.</title><p>Armenia, Austria, Azerbaijan, Belarus, Belgium, Bulgaria, China (Xinjiang: Burqin, Hababe), Croatia, Cyprus, Czech Rep., Denmark, Finland, France, Georgia, Germany, Great Britain, Greece, Hungary, Ireland, Italy, Kazakhstan, Kyrgyzstan. Latvia, Lithuania, Macedonia, Mongolia, Morocco, Netherlands, North Caucasus, North Korea, Norway, Pakistan, Poland, Romania, Russia, Serbia, Slovakia, Slovenia, Spain, Sweden, Switzerland, Tajikistan, Turkey, Turkey, Ukraine, Uzbekistan.</p></tp:treatment-sec><tp:treatment-sec sec-type="remarks" id="SECID0EWXAE"><title>Remark.</title><p>This is the first report of this species from China. The position of Sc relative to Rs and female body color shows the geographic variation. First, specimens from Xinjiang (Burqin, Altay Mountain) have Sc<sub>1</sub> slightly beyond basal Rs, Sc<sub>2</sub> reaching 1/5 of Rs (Fig. <xref ref-type="fig" rid="F1">3</xref>), similar wing venation with Savchenko’s drawing (<xref ref-type="bibr" rid="B17">Savchenko 1985</xref>: 145, fig. 95.2), whereas specimens from Korea have Sc<sub>1</sub> reaching 1/3 of Rs, Sc<sub>2</sub> reaching 1/4 of Rs (<xref ref-type="bibr" rid="B15">Podenas and Podeniene 2017</xref>: 17, fig. 25). Moreover, female specimens from Xinjiang have the dark brown sternites, whereas Korean specimens have the yellow sternites (<xref ref-type="bibr" rid="B15">Podenas and Podeniene 2017</xref>:19).</p></tp:treatment-sec><ref-list><ref id="B20"><mixed-citation xmlns:xlink="http://www.w3.org/1999/xlink" xlink:type="simple"><person-group><name name-style="western"><surname>Schummel</surname><given-names>TE</given-names></name></person-group> (<year>1829</year>) <article-title>Beschreibung der in Schlesien einheimischen Arten einiger Dipteren-Gattungen. 1. <tp:taxon-name><tp:taxon-name-part taxon-name-part-type="genus">Limnobia</tp:taxon-name-part></tp:taxon-name> Meigen.</article-title><source>Beitrage zur Entomologie</source><volume>1</volume>: <fpage>97</fpage>–<lpage>201</lpage>.</mixed-citation></ref><ref id="B7"><mixed-citation xmlns:xlink="http://www.w3.org/1999/xlink" xlink:type="simple"><person-group><name name-style="western"><surname>Lackschewitz</surname><given-names>P</given-names></name></person-group> (<year>1928</year>) <article-title>Die palaearktischen Limnobiinen (<tp:taxon-name><tp:taxon-name-part taxon-name-part-type="order">Diptera</tp:taxon-name-part></tp:taxon-name>) des Wiener Naturhistorischen Museums.</article-title><source>Annalen des Naturhistorischen Museums Wien</source><volume>42</volume>: <fpage>195</fpage>–<lpage>244</lpage>.</mixed-citation></ref><ref id="B21"><mixed-citation xmlns:xlink="http://www.w3.org/1999/xlink" xlink:type="simple"><person-group><name name-style="western"><surname>Starý</surname><given-names>J</given-names></name></person-group> (<year>2007</year>) <article-title>Nomenclatural changes in West Palaearctic <tp:taxon-name><tp:taxon-name-part taxon-name-part-type="family">Limoniidae</tp:taxon-name-part></tp:taxon-name> and <tp:taxon-name><tp:taxon-name-part taxon-name-part-type="family">Pediciidae</tp:taxon-name-part></tp:taxon-name> (<tp:taxon-name><tp:taxon-name-part taxon-name-part-type="order">Diptera</tp:taxon-name-part></tp:taxon-name>), II.</article-title><source>Casopis Slezskeho Musea v Opava, (A)</source><volume>56</volume>: <fpage>23</fpage>–<lpage>36</lpage>.</mixed-citation></ref><ref id="B15"><mixed-citation xmlns:xlink="http://www.w3.org/1999/xlink" xlink:type="simple"><person-group><name name-style="western"><surname>Podenas</surname><given-names>S</given-names></name><name name-style="western"><surname>Podeniene</surname><given-names>V</given-names></name></person-group> (<year>2017</year>) <article-title><italic><tp:taxon-name><tp:taxon-name-part taxon-name-part-type="genus">Limonia</tp:taxon-name-part></tp:taxon-name></italic> crane flies (<tp:taxon-name><tp:taxon-name-part taxon-name-part-type="order">Diptera</tp:taxon-name-part></tp:taxon-name>: <tp:taxon-name><tp:taxon-name-part taxon-name-part-type="family">Limoniidae</tp:taxon-name-part></tp:taxon-name>) of Korea.</article-title><source>Zootaxa</source><volume>4231</volume>(<issue>1</issue>): <fpage>1</fpage>–<lpage>37</lpage>. <ext-link xlink:type="simple" ext-link-type="doi" xlink:href="10.11646/zootaxa.4231.1.1">https://doi.org/10.11646/zootaxa.4231.1.1</ext-link></mixed-citation></ref><ref id="B17"><mixed-citation xmlns:xlink="http://www.w3.org/1999/xlink" xlink:type="simple"><person-group><name name-style="western"><surname>Savchenko</surname><given-names>EN</given-names></name></person-group> (<year>1985</year>) <article-title>Komary-limoniidy [limoniid-flies]. Subfamily <tp:taxon-name><tp:taxon-name-part taxon-name-part-type="subfamily">Limoniinae</tp:taxon-name-part></tp:taxon-name>.</article-title><source>Fauna Ukrainy</source><volume>14</volume>(<issue>4</issue>): <fpage>1</fpage>–<lpage>180</lpage>. [in Russian]</mixed-citation></ref><ref id="B18"><mixed-citation xmlns:xlink="http://www.w3.org/1999/xlink" xlink:type="simple"><person-group><name name-style="western"><surname>Savchenko</surname><given-names>EN</given-names></name></person-group> (<year>1989</year>) <source>Komary-limoniidy fauna SSSR [<tp:taxon-name><tp:taxon-name-part taxon-name-part-type="family">Limoniidae</tp:taxon-name-part></tp:taxon-name> fauna of the USSR]. Akadimiya Nauk Ukrainian SSR, I.I.</source><publisher-name>Schmalhausen Institute of Zoology of Academy of Sciences of Ukraine</publisher-name>, <publisher-loc>Naukova Dumka, Kiev</publisher-loc>, <size units="page">377 pp</size>. [in Russian]</mixed-citation></ref></ref-list></tp:taxon-treatment>
