# Supplementary material for: Two new species of Limonia Meigen, 1803 from Northwest China (Diptera, Limoniidae)
Source: Zookeys. 2020 Sep 24;971:31–58. doi: 10.3897/zookeys.971.35875 (PMC7529831; doi:10.3897/zookeys.971.35875)
Supplement: XML Treatment for Limonia medexocha [file zookeys.971.35875-treatment3.xml]

<!DOCTYPE tp:taxon-treatment
  PUBLIC "-//TaxonX//DTD Taxonomic Treatment Publishing DTD v0 20100105//EN" "tax-treatment-NSO.dtd">
<tp:taxon-treatment xmlns:tp="http://www.plazi.org/taxpub"><tp:treatment-meta><kwd-group><label>Taxon classification</label><kwd><named-content xmlns:xlink="http://www.w3.org/1999/xlink" content-type="kingdom">Animalia</named-content></kwd><kwd><named-content xmlns:xlink="http://www.w3.org/1999/xlink" content-type="order">Diptera</named-content></kwd><kwd><named-content xmlns:xlink="http://www.w3.org/1999/xlink" content-type="family">Limoniidae</named-content></kwd></kwd-group><mixed-citation publication-type="journal"><person-group><name><surname>Ren</surname><given-names>Jinlong</given-names></name><name><surname>Yang</surname><given-names>Ding</given-names></name></person-group><article-title>Two new species of <italic><tp:taxon-name><tp:taxon-name-part taxon-name-part-type="genus" reg="Limonia">Limonia</tp:taxon-name-part></tp:taxon-name></italic> Meigen, 1803 from Northwest China (<tp:taxon-name><tp:taxon-name-part taxon-name-part-type="order">Diptera</tp:taxon-name-part></tp:taxon-name>, <tp:taxon-name><tp:taxon-name-part taxon-name-part-type="family">Limoniidae</tp:taxon-name-part></tp:taxon-name>)</article-title><source>Zookeys</source><day>24</day><month>9</month><year>2020</year><volume>971</volume><fpage>31</fpage><lpage>58</lpage><pub-id pub-id-type="doi">10.3897/zookeys.971.35875</pub-id></mixed-citation></tp:treatment-meta><tp:nomenclature><label>2.</label><tp:taxon-name><object-id xmlns:xlink="http://www.w3.org/1999/xlink" content-type="arpha" xlink:type="simple">72F4E5DE-F8DF-5751-A0FF-C6D960138674</object-id>
            <tp:taxon-name-part taxon-name-part-type="genus" reg="Limonia">Limonia</tp:taxon-name-part>
            <tp:taxon-name-part taxon-name-part-type="species" reg="medexocha">medexocha</tp:taxon-name-part>
            <object-id xmlns:xlink="http://www.w3.org/1999/xlink" content-type="zoobank" xlink:type="simple">http://zoobank.org/5587C6AF-1509-4727-A3E1-452312C3254A</object-id>
          </tp:taxon-name><tp:taxon-status xmlns:xlink="http://www.w3.org/1999/xlink" xlink:type="simple">sp. nov.</tp:taxon-status><xref ref-type="fig" rid="F4">Figures 10–12</xref><xref ref-type="fig" rid="F5">, 13–16</xref></tp:nomenclature><tp:treatment-sec sec-type="diagnosis" id="SECID0EF1AE"><title>Diagnosis.</title><p>Occipital marking Y-shaped. Flagellar verticils 3 times longer than corresponding segment. Postgena with short narrow stripe near inner margin of eyes. Prescutum with one broad, dark-brown mid-longitudinal stripe. Wing <tp:taxon-name><tp:taxon-name-part taxon-name-part-type="genus" reg="Limonia"/><tp:taxon-name-part taxon-name-part-type="species" reg="stigma">stigma</tp:taxon-name-part></tp:taxon-name> pale brown with yellowish brown margin; Sc<sub>1</sub> apically reaching 3/5 of Rs. Abdominal dorsum with one dark-brown mid-longitudinal stripe. Posterior margin of tergite 9 with two finger-like sclerotized protrusions. Gonostylus with blunt apex and swollen base. Paramere reniform, apex ended at 2/5 of aedeagus. Aedeagus with strong ventral mid-protrusion.</p></tp:treatment-sec><tp:treatment-sec sec-type="description" id="SECID0EW1AE"><title>Description.</title><p><bold>Male</bold> (<italic>n</italic> = 2): body length 9–10.5 mm, wing length 10–11 mm.</p><p><bold><italic>Head</italic></bold> mostly yellow (Figs <xref ref-type="fig" rid="F4">10</xref>, <xref ref-type="fig" rid="F4">11</xref>). Vertex dull yellow. Occiput dull yellow, covered with black setulae. Occipital marking dark brown, but pale brown at posterior part, Y-shaped, with anterior marking linked with inner margin of eyes. Head with black setulae. Antenna 14-segmented; scape dark brown, pedicel yellowish brown, flagellomeres yellowish brown; flagellar verticils black, three times longer than corresponding segment. Nasus 1/2 as long as rostrum. Rostrum and nasus brown to dark brown. Labella pale yellow, with black setulae and inner margin with brown. Postgena light yellow with short narrow stripe near inner margin of eyes. Palpi dark brown with black setulae.</p><fig id="F4" position="float" orientation="portrait"><object-id xmlns:xlink="http://www.w3.org/1999/xlink" content-type="doi" xlink:type="simple">10.3897/zookeys.971.35875.figures10-12</object-id><object-id xmlns:xlink="http://www.w3.org/1999/xlink" content-type="arpha" xlink:type="simple">989C0945-B465-5D18-841A-C541197DBBDC</object-id><label>Figures 10–12.</label><caption><p><italic><tp:taxon-name><tp:taxon-name-part taxon-name-part-type="genus" reg="Limonia">Limonia</tp:taxon-name-part> <tp:taxon-name-part taxon-name-part-type="species" reg="medexocha">medexocha</tp:taxon-name-part></tp:taxon-name></italic> sp. nov., male <bold>10</bold> male habitus, lateral view <bold>11</bold> head and thorax, dorsal view <bold>12</bold> right wing. Scale bars: 1.0 mm.</p></caption><graphic xmlns:xlink="http://www.w3.org/1999/xlink" xlink:href="zookeys-971-031-g004.jpg" position="float" orientation="portrait" xlink:type="simple" id="oo_456135.jpg"><uri content-type="original_file" xlink:type="simple">https://binary.pensoft.net/fig/456135</uri></graphic></fig><p><bold><italic>Thorax</italic></bold> mostly yellow (Figs <xref ref-type="fig" rid="F4">10</xref>, <xref ref-type="fig" rid="F4">11</xref>). Cervical sclerite pale brown with black outer margin. Pronotum dull yellow with dull brown median stripe. Prescutum with one broad, dark-brown mid-longitudinal stripe and black setulae at lateral margin. Scutum dark brown with black setulae around outer margin. Scutellum dark brown with tapered yellow median stripe. Mediotergite dark brown (Fig. <xref ref-type="fig" rid="F4">11</xref>). Mesopleura entirely light yellow except katepisternum with dark brown margin at antero-lateral corner and subspiracular sclerite dull yellow; center of episternum with eight black setulae. Legs with coxae and trochanters yellow; femora yellowish brown with dark-brown terminal ring; tibiae yellowish brown, with dull brown subapical ring; tarsi reddish brown to dark brown. Setulae on legs black. Wing hyaline, pale brown; <tp:taxon-name><tp:taxon-name-part taxon-name-part-type="genus" reg="Limonia"/><tp:taxon-name-part taxon-name-part-type="species" reg="stigma">stigma</tp:taxon-name-part></tp:taxon-name> pale brown with yellowish brown margin; Sc<sub>1</sub> apically reaching 3/5 of Rs; while Sc<sub>2</sub> apically reaching 3/4 of Rs; basal deflection of CuA<sub>1</sub> far before branching point of M. (Fig. <xref ref-type="fig" rid="F4">12</xref>). Halter with dull-brown stem and pale-brown to dark-brown knob (Fig. <xref ref-type="fig" rid="F4">10</xref>).</p><p><bold><italic>Abdomen</italic></bold> mainly light yellow (Fig. <xref ref-type="fig" rid="F4">10</xref>). Dorsum with one dark-brown mid-longitudinal stripe. Abdominal segments 7–9 entirely dark brown; hypopygium mostly dark brown.</p><p><bold><italic>Hypopygium</italic></bold> (Figs <xref ref-type="fig" rid="F3">9</xref>–<xref ref-type="fig" rid="F4">12</xref>). Posterior margin of tergite 9 with two finger-like, sclerotized protrusions that constrict at base and project outward at apex (Fig. <xref ref-type="fig" rid="F3">9</xref>). Gonocoxite wide at base and narrow at apex, longer than wide. Gonostylus with blunt apex and swollen basal protrusion that is strongly outward and hairy (Figs <xref ref-type="fig" rid="F3">9</xref>–<xref ref-type="fig" rid="F4">11</xref>). Paramere reniform with small apical protrusion and rod-shaped; apex ended at 2/5 of aedeagus (Figs <xref ref-type="fig" rid="F5">13–16</xref>). Aedeagus complex; mid-ventral margin with strong protrusion which is long and rectangular in lateral view (Fig. <xref ref-type="fig" rid="F5">15</xref>); outer margin serrated; apex with small notch; spherical protrusion located mid-ventrally at base (Figs <xref ref-type="fig" rid="F5">13–16</xref>).</p><fig id="F5" position="float" orientation="portrait"><object-id xmlns:xlink="http://www.w3.org/1999/xlink" content-type="doi" xlink:type="simple">10.3897/zookeys.971.35875.figures13-16</object-id><object-id xmlns:xlink="http://www.w3.org/1999/xlink" content-type="arpha" xlink:type="simple">5E506E82-245D-5DD4-8BBD-D75BC675C665</object-id><label>Figures 13–16.</label><caption><p><italic><tp:taxon-name><tp:taxon-name-part taxon-name-part-type="genus" reg="Limonia">Limonia</tp:taxon-name-part> <tp:taxon-name-part taxon-name-part-type="species" reg="medexocha">medexocha</tp:taxon-name-part></tp:taxon-name></italic> sp. nov., male <bold>13</bold> hypopygium, dorsal view <bold>14</bold> hypopygium, ventral view <bold>15</bold> hypopygium, lateral view <bold>16</bold> aedeagus and paramere. Scale bars: 0.1 mm.</p></caption><graphic xmlns:xlink="http://www.w3.org/1999/xlink" xlink:href="zookeys-971-031-g005.jpg" position="float" orientation="portrait" xlink:type="simple" id="oo_456136.jpg"><uri content-type="original_file" xlink:type="simple">https://binary.pensoft.net/fig/456136</uri></graphic></fig><fig id="F6" position="float" orientation="portrait"><object-id xmlns:xlink="http://www.w3.org/1999/xlink" content-type="doi" xlink:type="simple">10.3897/zookeys.971.35875.figures17-19</object-id><object-id xmlns:xlink="http://www.w3.org/1999/xlink" content-type="arpha" xlink:type="simple">98B293E6-90FB-54E4-8A88-D915186CC5C6</object-id><label>Figures 17–19.</label><caption><p><italic><tp:taxon-name><tp:taxon-name-part taxon-name-part-type="genus" reg="Limonia">Limonia</tp:taxon-name-part> <tp:taxon-name-part taxon-name-part-type="species" reg="phragmitidis">phragmitidis</tp:taxon-name-part></tp:taxon-name></italic>, male <bold>17</bold> male habitus, lateral view <bold>18</bold> head and thorax, dorsal view <bold>19</bold> right wing. Scale bars: 1.0 mm.</p></caption><graphic xmlns:xlink="http://www.w3.org/1999/xlink" xlink:href="zookeys-971-031-g006.jpg" position="float" orientation="portrait" xlink:type="simple" id="oo_456137.jpg"><uri content-type="original_file" xlink:type="simple">https://binary.pensoft.net/fig/456137</uri></graphic></fig><p><bold>Female</bold> (unknown)</p></tp:treatment-sec><tp:treatment-sec sec-type="type material" id="SECID0EMBAG"><title>Type material.</title><p><bold><italic>Holotype</italic></bold> male, China: Ningxia, Guyuan, Liupan Mountain, <named-content xmlns:xlink="http://www.w3.org/1999/xlink" content-type="dwc:verbatimCoordinates" xlink:type="simple"><named-content content-type="geo-json" specific-use="{&#34;type&#34;:&#34;Point&#34;,&#34;coordinates&#34;:[106.310000,35.380000]}" id="NCID0E1BAG" xlink:type="simple">35.38N, 106.31E</named-content></named-content>, elev. 2210 m, 2017.VII.20, Jiale Zhou (<named-content xmlns:xlink="http://www.w3.org/1999/xlink" content-type="dwc:institutional_code" xlink:type="simple">CAU</named-content>). <bold><italic>Paratypes</italic></bold>: 1 male, China: Sichuan, Pingwu, Wanglang, elev. 2910 m, 2017.VII.29, Yuqiang Xi (<named-content xmlns:xlink="http://www.w3.org/1999/xlink" content-type="dwc:institutional_code" xlink:type="simple">CAU</named-content>).</p></tp:treatment-sec><tp:treatment-sec sec-type="distribution" id="SECID0EMCAG"><title>Distribution.</title><p>China (Ningxia: Guyuan; Sichuan: Pingwu).</p></tp:treatment-sec><tp:treatment-sec sec-type="etymology" id="SECID0ERCAG"><title>Etymology.</title><p>The specific name, from Latin, <italic>medius</italic> (adj., meaning “middle”), and Greek <italic>exocha</italic> (adj., meaning “protruded”), refers to the median protrusion at the dorsal margin of the aedeagus.</p></tp:treatment-sec><tp:treatment-sec sec-type="remarks" id="SECID0E2CAG"><title>Remarks.</title><p>This new species is very unique and differs from other known species of <italic><tp:taxon-name><tp:taxon-name-part taxon-name-part-type="genus" reg="Limonia">Limonia</tp:taxon-name-part></tp:taxon-name></italic>. This new species is somewhat similar to <italic><tp:taxon-name><tp:taxon-name-part taxon-name-part-type="genus" reg="Limonia">L.</tp:taxon-name-part> <tp:taxon-name-part taxon-name-part-type="species" reg="macrostigma">macrostigma</tp:taxon-name-part></tp:taxon-name></italic> (Schummel, 1829) in wing <tp:taxon-name><tp:taxon-name-part taxon-name-part-type="genus" reg="Limonia"/><tp:taxon-name-part taxon-name-part-type="species" reg="stigma">stigma</tp:taxon-name-part></tp:taxon-name>. It can be separated from the latter by the following features: body yellow; occiput yellow with Y-shaped marking; gonostylus with obtuse apex; paramere with obtuse apex; aedeagus with strong mid-ventral protrusion. In <italic><tp:taxon-name><tp:taxon-name-part taxon-name-part-type="genus" reg="Limonia">L.</tp:taxon-name-part> <tp:taxon-name-part taxon-name-part-type="species" reg="macrostigma">macrostigma</tp:taxon-name-part></tp:taxon-name></italic>, the body is brown; the occiput is black brown; the prescutum has two lateral stripes; the gonostylus has a slender apex; the paramere has a slender and pointed apex; and the aedeagus has no mid-dorsal protrusion (<xref ref-type="bibr" rid="B15">Podenas and Podeniene 2017</xref>).</p></tp:treatment-sec><tp:treatment-sec><!--Section generated to contain objects referenced in tp:taxon-treatment.--><fig id="F3" position="float" orientation="portrait"><object-id xmlns:xlink="http://www.w3.org/1999/xlink" content-type="doi" xlink:type="simple">10.3897/zookeys.971.35875.figures8-9</object-id><object-id xmlns:xlink="http://www.w3.org/1999/xlink" content-type="arpha" xlink:type="simple">0EE1D24E-74DA-561C-923F-15926AFF8CBC</object-id><label>Figures 8–9.</label><caption><p><italic><tp:taxon-name><tp:taxon-name-part taxon-name-part-type="genus" reg="Limonia">Limonia</tp:taxon-name-part> <tp:taxon-name-part taxon-name-part-type="species" reg="macrostigma">macrostigma</tp:taxon-name-part></tp:taxon-name></italic>, female <bold>8</bold> cercus and hypogynial valves, lateral view <bold>9</bold> cercus and hypogynial valves, ventral view. Scale bars: 1.0 mm.</p></caption><graphic xmlns:xlink="http://www.w3.org/1999/xlink" xlink:href="zookeys-971-031-g003.jpg" position="float" orientation="portrait" xlink:type="simple" id="oo_456134.jpg"><uri content-type="original_file" xlink:type="simple">https://binary.pensoft.net/fig/456134</uri></graphic></fig></tp:treatment-sec><ref-list><ref id="B15"><mixed-citation xmlns:xlink="http://www.w3.org/1999/xlink" xlink:type="simple"><person-group><name name-style="western"><surname>Podenas</surname><given-names>S</given-names></name><name name-style="western"><surname>Podeniene</surname><given-names>V</given-names></name></person-group> (<year>2017</year>) <article-title><italic><tp:taxon-name><tp:taxon-name-part taxon-name-part-type="genus">Limonia</tp:taxon-name-part></tp:taxon-name></italic> crane flies (<tp:taxon-name><tp:taxon-name-part taxon-name-part-type="order">Diptera</tp:taxon-name-part></tp:taxon-name>: <tp:taxon-name><tp:taxon-name-part taxon-name-part-type="family">Limoniidae</tp:taxon-name-part></tp:taxon-name>) of Korea.</article-title><source>Zootaxa</source><volume>4231</volume>(<issue>1</issue>): <fpage>1</fpage>–<lpage>37</lpage>. <ext-link xlink:type="simple" ext-link-type="doi" xlink:href="10.11646/zootaxa.4231.1.1">https://doi.org/10.11646/zootaxa.4231.1.1</ext-link></mixed-citation></ref></ref-list></tp:taxon-treatment>
