# Supplementary material for: Two new species of Limonia Meigen, 1803 from Northwest China (Diptera, Limoniidae)
Source: Zookeys. 2020 Sep 24;971:31–58. doi: 10.3897/zookeys.971.35875 (PMC7529831; doi:10.3897/zookeys.971.35875)
Supplement: XML Treatment for Limonia phragmitidis [file zookeys.971.35875-treatment4.xml]

<!DOCTYPE tp:taxon-treatment
  PUBLIC "-//TaxonX//DTD Taxonomic Treatment Publishing DTD v0 20100105//EN" "tax-treatment-NSO.dtd">
<tp:taxon-treatment xmlns:tp="http://www.plazi.org/taxpub"><tp:treatment-meta><kwd-group><label>Taxon classification</label><kwd><named-content xmlns:xlink="http://www.w3.org/1999/xlink" content-type="kingdom">Animalia</named-content></kwd><kwd><named-content xmlns:xlink="http://www.w3.org/1999/xlink" content-type="order">Diptera</named-content></kwd><kwd><named-content xmlns:xlink="http://www.w3.org/1999/xlink" content-type="family">Limoniidae</named-content></kwd></kwd-group><mixed-citation publication-type="journal"><person-group><name><surname>Ren</surname><given-names>Jinlong</given-names></name><name><surname>Yang</surname><given-names>Ding</given-names></name></person-group><article-title>Two new species of <italic><tp:taxon-name><tp:taxon-name-part taxon-name-part-type="genus" reg="Limonia">Limonia</tp:taxon-name-part></tp:taxon-name></italic> Meigen, 1803 from Northwest China (<tp:taxon-name><tp:taxon-name-part taxon-name-part-type="order">Diptera</tp:taxon-name-part></tp:taxon-name>, <tp:taxon-name><tp:taxon-name-part taxon-name-part-type="family">Limoniidae</tp:taxon-name-part></tp:taxon-name>)</article-title><source>Zookeys</source><day>24</day><month>9</month><year>2020</year><volume>971</volume><fpage>31</fpage><lpage>58</lpage><pub-id pub-id-type="doi">10.3897/zookeys.971.35875</pub-id></mixed-citation></tp:treatment-meta><tp:nomenclature><label>3.</label><tp:taxon-name><object-id xmlns:xlink="http://www.w3.org/1999/xlink" content-type="arpha" xlink:type="simple">C43CB0EE-0929-51D4-9E4A-9106D769E4BE</object-id>
            <tp:taxon-name-part taxon-name-part-type="genus" reg="Limonia">Limonia</tp:taxon-name-part>
            <tp:taxon-name-part taxon-name-part-type="species" reg="phragmitidis">phragmitidis</tp:taxon-name-part>
          </tp:taxon-name><tp:taxon-authority>(Schrank, 1781)</tp:taxon-authority><xref ref-type="fig" rid="F6">Figures 17–19</xref><xref ref-type="fig" rid="F7">, 20–23</xref><xref ref-type="fig" rid="F8">, 24–25</xref><tp:nomenclature-citation-list><tp:nomenclature-citation><tp:taxon-name>
                <tp:taxon-name-part taxon-name-part-type="genus" reg="Tipula">Tipula</tp:taxon-name-part> <tp:taxon-name-part taxon-name-part-type="species" reg="phragmitidis">phragmitidis</tp:taxon-name-part></tp:taxon-name><comment><xref ref-type="bibr" rid="B19">Schrank 1781</xref>: 605.</comment></tp:nomenclature-citation><tp:nomenclature-citation><tp:taxon-name>
                <tp:taxon-name-part taxon-name-part-type="genus" reg="Tipula">Tipula</tp:taxon-name-part> <tp:taxon-name-part taxon-name-part-type="species" reg="tripunctata">tripunctata</tp:taxon-name-part></tp:taxon-name><comment><xref ref-type="bibr" rid="B4">Fabricius 1781</xref>: 405 (subsequent designation by <xref ref-type="bibr" rid="B26">Westwood 1840</xref>).</comment></tp:nomenclature-citation><tp:nomenclature-citation><tp:taxon-name>
                <tp:taxon-name-part taxon-name-part-type="genus" reg="Tipula">Tipula</tp:taxon-name-part> <tp:taxon-name-part taxon-name-part-type="species" reg="phragmitidis">phragmitidis</tp:taxon-name-part></tp:taxon-name><comment>Schrank: <xref ref-type="bibr" rid="B6">Kolcsár et al. 2017</xref>: 50 (redescription).</comment></tp:nomenclature-citation></tp:nomenclature-citation-list></tp:nomenclature><tp:treatment-sec sec-type="diagnosis" id="SECID0ESHAG"><title>Diagnosis.</title><p>Flagellar verticils shorter than corresponding segment. Pronotum dark brown. Prescutum with one narrow, deep-brown longitudinal stripe. Wing pale brown with three small, brown markings at base of Rs, apical Sc, and R<sub>2</sub>; Sc<sub>1</sub> apically reaching 1/2 of Rs. Gonostylus with sharp apex and swollen base. Paramere ended at 3/5 of aedeagus. Aedeagus with unique H-shaped pattern at the mid-ventral margin. Female, hypogynial valve 2.1 times longer than wide at base.</p></tp:treatment-sec><tp:treatment-sec sec-type="redescription" id="SECID0E3HAG"><title>Redescription.</title><p>Male (<italic>n</italic> = 7): body length 7–8.5 mm, wing length 8–9 mm.</p><p><bold><italic>Head</italic></bold> dull brown (Figs <xref ref-type="fig" rid="F6">17</xref>, <xref ref-type="fig" rid="F6">18</xref>). Vertex dull brown. Occiput dull yellow, covered with black setulae. Antenna yellow and 14-segmented; scape yellow; pedicel oval; flagellomeres nearly cylindrical; flagellar verticils black, shorter than corresponding segment. Rostrum brown or dark brown. Labella pale yellow, except inner margin brown covered with black setulae. Palpi brown with black setulae.</p><p><bold><italic>Thorax</italic></bold> mostly yellow (Figs <xref ref-type="fig" rid="F6">17</xref>, <xref ref-type="fig" rid="F6">18</xref>). Cervical sclerite pale brown, with black outer margin. Pronotum dark brown with black setulae. Prescutum with rather narrow, brown longitudinal stripe (anterior part wider than posterior part). Scutum pale yellow, with black setulae around outer margin. Scutellum pale yellow. Mediotergite pale yellow to yellow (Fig. <xref ref-type="fig" rid="F6">18</xref>). Mesopleura pale yellow to yellow; subspiracular sclerite pale yellow; anepimeron and katepisternum with black setulae. Legs with coxae and trochanters pale yellow; femora yellow with one dark-brown subapical ring; tibiae brown; tarsi brown to dark brown. Setulae on legs black. Wing hyaline, pale brown, with three small brown markings at base of R<sub>s</sub>, apical Sc, and R<sub>2</sub>; Sc<sub>1</sub> apically reaching 1/2 of Rs; basal deflection of CuA<sub>1</sub> before branching point of M (Fig. <xref ref-type="fig" rid="F6">19</xref>). Halter: stem white; knob bicolor with upper part pale yellow to yellow while lower part white (Fig. <xref ref-type="fig" rid="F6">17</xref>).</p><p><bold><italic>Abdomen</italic></bold> mainly yellow (Fig. <xref ref-type="fig" rid="F6">17</xref>). Sternite 8 reddish brown. Each abdominal segment with one pale-brown ring at posterior margin. Abdomen covered with golden setulae.</p><p><bold><italic>Hypopygium</italic></bold> pale yellow (Figs <xref ref-type="fig" rid="F7">20–23</xref>). Posterior margin of tergite 9 narrowly emarginated (Fig. <xref ref-type="fig" rid="F7">20</xref>). Gonocoxite long cylindrical. Gonostylus with sharp apex and swollen base that covered with black setulae (Figs <xref ref-type="fig" rid="F7">20</xref>, <xref ref-type="fig" rid="F7">21</xref>). Paramere with fan-shaped base and sharp apex that ends at 3/5 of aedeagus (Figs <xref ref-type="fig" rid="F7">20–23</xref>). Aedeagus forked; ventral margin with mid-protrusion that triangular in lateral view and unique H-shaped pattern in middle (Figs <xref ref-type="fig" rid="F7">20–23</xref>).</p><fig id="F7" position="float" orientation="portrait"><object-id xmlns:xlink="http://www.w3.org/1999/xlink" content-type="doi" xlink:type="simple">10.3897/zookeys.971.35875.figures20-23</object-id><object-id xmlns:xlink="http://www.w3.org/1999/xlink" content-type="arpha" xlink:type="simple">D0F37935-1284-5745-B1DB-9D83ABC669C6</object-id><label>Figures 20–23.</label><caption><p><italic><tp:taxon-name><tp:taxon-name-part taxon-name-part-type="genus" reg="Limonia">Limonia</tp:taxon-name-part> <tp:taxon-name-part taxon-name-part-type="species" reg="phragmitidis">phragmitidis</tp:taxon-name-part></tp:taxon-name></italic>, male <bold>20</bold> hypopygium, dorsal view <bold>21</bold> hypopygium, ventral view <bold>22</bold> hypopygium, lateral view <bold>23</bold> aedeagus and paramere. Scale bars: 0.1 mm.</p></caption><graphic xmlns:xlink="http://www.w3.org/1999/xlink" xlink:href="zookeys-971-031-g007.jpg" position="float" orientation="portrait" xlink:type="simple" id="oo_456138.jpg"><uri content-type="original_file" xlink:type="simple">https://binary.pensoft.net/fig/456138</uri></graphic></fig><p><bold>Female</bold> (<italic>n</italic> = 6): body length 8–10 mm, wing length 8–10 mm.</p><p><bold>Female</bold> resembling male in head, thorax, and wing. Female terminalia pale yellow. Cercus yellowish brown, slightly arched dorsally at apex, slender, and 2.3 times longer than wide at base. Hypogynial valve 2.1 times longer than wide at base; lateral margin with black marking (Figs <xref ref-type="fig" rid="F8">24</xref>, <xref ref-type="fig" rid="F8">25</xref>).</p><fig id="F8" position="float" orientation="portrait"><object-id xmlns:xlink="http://www.w3.org/1999/xlink" content-type="doi" xlink:type="simple">10.3897/zookeys.971.35875.figures24-25</object-id><object-id xmlns:xlink="http://www.w3.org/1999/xlink" content-type="arpha" xlink:type="simple">7BA966F8-BFB7-5F99-8E04-2F8946F73F5D</object-id><label>Figures 24–25.</label><caption><p><italic><tp:taxon-name><tp:taxon-name-part taxon-name-part-type="genus" reg="Limonia">Limonia</tp:taxon-name-part> <tp:taxon-name-part taxon-name-part-type="species" reg="phragmitidis">phragmitidis</tp:taxon-name-part></tp:taxon-name></italic>, female <bold>24</bold> cercus and hypogynial valves, lateral view <bold>25</bold> cercus and hypogynial valves, ventral view. Scale bars: 1.0 mm.</p></caption><graphic xmlns:xlink="http://www.w3.org/1999/xlink" xlink:href="zookeys-971-031-g008.jpg" position="float" orientation="portrait" xlink:type="simple" id="oo_456139.jpg"><uri content-type="original_file" xlink:type="simple">https://binary.pensoft.net/fig/456139</uri></graphic></fig></tp:treatment-sec><tp:treatment-sec sec-type="material" id="SECID0EONAG"><title>Material examined.</title><p>1 male, China: Xinjiang, Habahe, Baihabacun, <named-content xmlns:xlink="http://www.w3.org/1999/xlink" content-type="dwc:verbatimCoordinates" xlink:type="simple"><named-content content-type="geo-json" specific-use="{&#34;type&#34;:&#34;Point&#34;,&#34;coordinates&#34;:[86.790000,48.690000]}" id="NCID0EXNAG" xlink:type="simple">48.69N, 86.79E</named-content></named-content>, elev. 1170 m, 2016.VII.12, Jinlong Ren (light trap) (<named-content xmlns:xlink="http://www.w3.org/1999/xlink" content-type="dwc:institutional_code" xlink:type="simple">CAU</named-content>). 24 males, 20 females, China: Xinjiang, Burqin, Hemu, <named-content xmlns:xlink="http://www.w3.org/1999/xlink" content-type="dwc:verbatimCoordinates" xlink:type="simple"><named-content content-type="geo-json" specific-use="{&#34;type&#34;:&#34;Point&#34;,&#34;coordinates&#34;:[87.570000,48.430000]}" id="NCID0EEOAG" xlink:type="simple">48.43N, 87.57E</named-content></named-content>, elev. 1040 m, 2016.VII.21, Jinlong Ren (<named-content xmlns:xlink="http://www.w3.org/1999/xlink" content-type="dwc:institutional_code" xlink:type="simple">CAU</named-content>). 60 males, 40 females, China: Xinjiang, Burqin, Hemu, <named-content xmlns:xlink="http://www.w3.org/1999/xlink" content-type="dwc:verbatimCoordinates" xlink:type="simple"><named-content content-type="geo-json" specific-use="{&#34;type&#34;:&#34;Point&#34;,&#34;coordinates&#34;:[87.450000,48.580000]}" id="NCID0EROAG" xlink:type="simple">48.58N, 87.45E</named-content></named-content>, elev. 1160 m, 2016.VII.21, Jinlong Ren (<named-content xmlns:xlink="http://www.w3.org/1999/xlink" content-type="dwc:institutional_code" xlink:type="simple">CAU</named-content>). 47 males, 37 females, China: Xinjiang, Burqin, Hemu, <named-content xmlns:xlink="http://www.w3.org/1999/xlink" content-type="dwc:verbatimCoordinates" xlink:type="simple"><named-content content-type="geo-json" specific-use="{&#34;type&#34;:&#34;Point&#34;,&#34;coordinates&#34;:[87.440000,48.560000]}" id="NCID0E5OAG" xlink:type="simple">48.56N, 87.44E</named-content></named-content>, elev. 1150 m, 2016.VII.22, Jinlong Ren (<named-content xmlns:xlink="http://www.w3.org/1999/xlink" content-type="dwc:institutional_code" xlink:type="simple">CAU</named-content>). 35 males, 30 females, China: Xinjiang, Burqin, Hemu, <named-content xmlns:xlink="http://www.w3.org/1999/xlink" content-type="dwc:verbatimCoordinates" xlink:type="simple"><named-content content-type="geo-json" specific-use="{&#34;type&#34;:&#34;Point&#34;,&#34;coordinates&#34;:[87.440000,48.560000]}" id="NCID0ELPAG" xlink:type="simple">48.56N, 87.44E</named-content></named-content>, elev. 1210 m, 2016.VII.23, Jinlong Ren (<named-content xmlns:xlink="http://www.w3.org/1999/xlink" content-type="dwc:institutional_code" xlink:type="simple">CAU</named-content>). 1 female, China, Xinjiang, Gongliu, Kuerdening, <named-content xmlns:xlink="http://www.w3.org/1999/xlink" content-type="dwc:verbatimCoordinates" xlink:type="simple"><named-content content-type="geo-json" specific-use="{&#34;type&#34;:&#34;Point&#34;,&#34;coordinates&#34;:[82.950000,43.280000]}" id="NCID0EYPAG" xlink:type="simple">43.28N, 82.95E</named-content></named-content>, elev. 1270 m, 2017.VII.26, Bing Zhang (<named-content xmlns:xlink="http://www.w3.org/1999/xlink" content-type="dwc:institutional_code" xlink:type="simple">CAU</named-content>). 1 female, China, Xinjiang, Gongliu, Kuerdening, <named-content xmlns:xlink="http://www.w3.org/1999/xlink" content-type="dwc:verbatimCoordinates" xlink:type="simple"><named-content content-type="geo-json" specific-use="{&#34;type&#34;:&#34;Point&#34;,&#34;coordinates&#34;:[82.830000,43.250000]}" id="NCID0EFQAG" xlink:type="simple">43.25N, 82.83E</named-content></named-content>, elev. 1140 m, 2017.VII.26, Bing Zhang (light trap) (<named-content xmlns:xlink="http://www.w3.org/1999/xlink" content-type="dwc:institutional_code" xlink:type="simple">CAU</named-content>).</p></tp:treatment-sec><tp:treatment-sec sec-type="distribution" id="SECID0EPQAG"><title>Distribution.</title><p>Albania, Andorra, Austria, Azerbaijan, Belarus, Belgium, Bosnia-Herzegovina, Bulgaria, China (Xinjiang: Burqin, Habahe, Gongliu), Croatia, Czech Rep., Denmark, Finland, France, Georgia, Germany, Great Britain, Greece, Hungary, Ireland, Israel, Italy, Jordan, Kazakhstan, Kyrgyzstan, Latvia, Lithuania, Luxembourg, Macedonia, Montenegro, Morocco, Netherlands, North Caucasus, Norway, Poland, Romania, Russia, Serbia, Slovakia, Slovenia, Spain, Sweden, Switzerland, Turkey, Turkey, Ukraine.</p></tp:treatment-sec><tp:treatment-sec sec-type="remarks" id="SECID0EUQAG"><title>Remark.</title><p>This is the first report of this species from China.</p></tp:treatment-sec><tp:treatment-sec><!--Section generated to contain objects referenced in tp:taxon-treatment.--><fig id="F6" position="float" orientation="portrait"><object-id xmlns:xlink="http://www.w3.org/1999/xlink" content-type="doi" xlink:type="simple">10.3897/zookeys.971.35875.figures17-19</object-id><object-id xmlns:xlink="http://www.w3.org/1999/xlink" content-type="arpha" xlink:type="simple">98B293E6-90FB-54E4-8A88-D915186CC5C6</object-id><label>Figures 17–19.</label><caption><p><italic><tp:taxon-name><tp:taxon-name-part taxon-name-part-type="genus" reg="Limonia">Limonia</tp:taxon-name-part> <tp:taxon-name-part taxon-name-part-type="species" reg="phragmitidis">phragmitidis</tp:taxon-name-part></tp:taxon-name></italic>, male <bold>17</bold> male habitus, lateral view <bold>18</bold> head and thorax, dorsal view <bold>19</bold> right wing. Scale bars: 1.0 mm.</p></caption><graphic xmlns:xlink="http://www.w3.org/1999/xlink" xlink:href="zookeys-971-031-g006.jpg" position="float" orientation="portrait" xlink:type="simple" id="oo_456137.jpg"><uri content-type="original_file" xlink:type="simple">https://binary.pensoft.net/fig/456137</uri></graphic></fig></tp:treatment-sec><ref-list><ref id="B19"><mixed-citation xmlns:xlink="http://www.w3.org/1999/xlink" xlink:type="simple"><person-group><name name-style="western"><surname>Schrank</surname><given-names>FP</given-names></name></person-group> (<year>1781</year>) Enumeratio insectorum Austriae indigenorum. Vindelicorum [Augsburg] Vols I–XXIV, 548 pp. <ext-link xlink:type="simple" ext-link-type="doi" xlink:href="10.5962/bhl.title.15091">https://doi.org/10.5962/bhl.title.15091</ext-link></mixed-citation></ref><ref id="B4"><mixed-citation xmlns:xlink="http://www.w3.org/1999/xlink" xlink:type="simple"><person-group><name name-style="western"><surname>Fabricius</surname><given-names>JC</given-names></name></person-group> (<year>1781</year>) <article-title>Species insectorum exhibentes eorum differentias specificas, synonyma, auctorum, loca natalia, metamorphosin adiectis observationibus, descriptionibus.</article-title><source>Hamburgi et Kilonii [= Hamburg and Kiel]</source><volume>2</volume>: <fpage>1</fpage>–<lpage>517</lpage>. <ext-link xlink:type="simple" ext-link-type="doi" xlink:href="10.5962/bhl.title.36509">https://doi.org/10.5962/bhl.title.36509</ext-link></mixed-citation></ref><ref id="B26"><mixed-citation xmlns:xlink="http://www.w3.org/1999/xlink" xlink:type="simple"><person-group><name name-style="western"><surname>Westwood</surname><given-names>JO</given-names></name></person-group> (<year>1840</year>) <article-title>Order XIII. <tp:taxon-name><tp:taxon-name-part taxon-name-part-type="order">Diptera</tp:taxon-name-part></tp:taxon-name> Aristotle (Antliata Fabricius. Halteriptera Clairv.). Synopsis of the genera of British insects. An introduction to the modern classification of insects.</article-title><source>London</source><volume>2</volume>: <fpage>125</fpage>–<lpage>158</lpage>.</mixed-citation></ref><ref id="B6"><mixed-citation xmlns:xlink="http://www.w3.org/1999/xlink" xlink:type="simple"><person-group><name name-style="western"><surname>Kolcsár</surname><given-names>LP</given-names></name><name name-style="western"><surname>Oláh</surname><given-names>T</given-names></name><name name-style="western"><surname>Veres</surname><given-names>R</given-names></name><name name-style="western"><surname>Török</surname><given-names>E</given-names></name><name name-style="western"><surname>Keresztes</surname><given-names>L</given-names></name></person-group> (<year>2017</year>) <article-title>New faunistic records of the genus <italic><tp:taxon-name><tp:taxon-name-part taxon-name-part-type="genus">Limonia</tp:taxon-name-part></tp:taxon-name></italic> Meigen (<tp:taxon-name><tp:taxon-name-part taxon-name-part-type="family">Limoniidae</tp:taxon-name-part></tp:taxon-name>, <tp:taxon-name><tp:taxon-name-part taxon-name-part-type="order">Diptera</tp:taxon-name-part></tp:taxon-name>, <tp:taxon-name><tp:taxon-name-part taxon-name-part-type="class">Insecta</tp:taxon-name-part></tp:taxon-name>) from the Balkan region.</article-title><source>Entomologica Romanica</source><volume>21</volume>: <fpage>45</fpage>–<lpage>59</lpage>. <ext-link xlink:type="simple" ext-link-type="doi" xlink:href="10.24193/entomolrom.21.5">https://doi.org/10.24193/entomolrom.21.5</ext-link></mixed-citation></ref></ref-list></tp:taxon-treatment>
