# Supplementary material for: Two new species of Limonia Meigen, 1803 from Northwest China (Diptera, Limoniidae)
Source: Zookeys. 2020 Sep 24;971:31–58. doi: 10.3897/zookeys.971.35875 (PMC7529831; doi:10.3897/zookeys.971.35875)
Supplement: XML Treatment for Limonia stigma [file zookeys.971.35875-treatment5.xml]

<!DOCTYPE tp:taxon-treatment
  PUBLIC "-//TaxonX//DTD Taxonomic Treatment Publishing DTD v0 20100105//EN" "tax-treatment-NSO.dtd">
<tp:taxon-treatment xmlns:tp="http://www.plazi.org/taxpub"><tp:treatment-meta><kwd-group><label>Taxon classification</label><kwd><named-content xmlns:xlink="http://www.w3.org/1999/xlink" content-type="kingdom">Animalia</named-content></kwd><kwd><named-content xmlns:xlink="http://www.w3.org/1999/xlink" content-type="order">Diptera</named-content></kwd><kwd><named-content xmlns:xlink="http://www.w3.org/1999/xlink" content-type="family">Limoniidae</named-content></kwd></kwd-group><mixed-citation publication-type="journal"><person-group><name><surname>Ren</surname><given-names>Jinlong</given-names></name><name><surname>Yang</surname><given-names>Ding</given-names></name></person-group><article-title>Two new species of <italic><tp:taxon-name><tp:taxon-name-part taxon-name-part-type="genus" reg="Limonia">Limonia</tp:taxon-name-part></tp:taxon-name></italic> Meigen, 1803 from Northwest China (<tp:taxon-name><tp:taxon-name-part taxon-name-part-type="order">Diptera</tp:taxon-name-part></tp:taxon-name>, <tp:taxon-name><tp:taxon-name-part taxon-name-part-type="family">Limoniidae</tp:taxon-name-part></tp:taxon-name>)</article-title><source>Zookeys</source><day>24</day><month>9</month><year>2020</year><volume>971</volume><fpage>31</fpage><lpage>58</lpage><pub-id pub-id-type="doi">10.3897/zookeys.971.35875</pub-id></mixed-citation></tp:treatment-meta><tp:nomenclature><label>4.</label><tp:taxon-name><object-id xmlns:xlink="http://www.w3.org/1999/xlink" content-type="arpha" xlink:type="simple">3A177995-18CD-55C0-AAA4-5BFAFED2B8AA</object-id>
            <tp:taxon-name-part taxon-name-part-type="genus" reg="Limonia">Limonia</tp:taxon-name-part>
            <tp:taxon-name-part taxon-name-part-type="species" reg="stigma">stigma</tp:taxon-name-part>
          </tp:taxon-name><tp:taxon-authority>(Meigen, 1818)</tp:taxon-authority><xref ref-type="fig" rid="F9">Figures 26–28</xref><xref ref-type="fig" rid="F10">, 29–32</xref><xref ref-type="fig" rid="F11">, 33–34</xref><tp:nomenclature-citation-list><tp:nomenclature-citation><tp:taxon-name>
                <tp:taxon-name-part taxon-name-part-type="genus" reg="Limnobia">Limnobia</tp:taxon-name-part> <tp:taxon-name-part taxon-name-part-type="species" reg="stigma">stigma</tp:taxon-name-part></tp:taxon-name><comment><xref ref-type="bibr" rid="B13">Meigen 1818</xref>: 138.</comment></tp:nomenclature-citation><tp:nomenclature-citation><tp:taxon-name>
                <tp:taxon-name-part taxon-name-part-type="genus" reg="Limnobia">Limnobia</tp:taxon-name-part> <tp:taxon-name-part taxon-name-part-type="species" reg="terrestris">terrestris</tp:taxon-name-part></tp:taxon-name><comment><xref ref-type="bibr" rid="B9">Linnaeus 1758</xref>: 586 (synonymy).</comment></tp:nomenclature-citation><tp:nomenclature-citation><tp:taxon-name>
                <tp:taxon-name-part taxon-name-part-type="genus" reg="Limnobia">Limnobia</tp:taxon-name-part> <tp:taxon-name-part taxon-name-part-type="species" reg="sexnotata">sexnotata</tp:taxon-name-part></tp:taxon-name><comment>Schumme 1829: 111 (synonymy).</comment></tp:nomenclature-citation><tp:nomenclature-citation><tp:taxon-name>
                <tp:taxon-name-part taxon-name-part-type="genus" reg="Limnobia">Limnobia</tp:taxon-name-part> <tp:taxon-name-part taxon-name-part-type="species" reg="punctigera">punctigera</tp:taxon-name-part></tp:taxon-name><comment><xref ref-type="bibr" rid="B25">Walker 1856</xref>: 298 (synonymy).</comment></tp:nomenclature-citation></tp:nomenclature-citation-list></tp:nomenclature><tp:treatment-sec sec-type="diagnosis" id="SECID0EHUAG"><title>Diagnosis.</title><p>Flagellar verticils black, 1.6 times longer than corresponding segment. Prescutum with one triangular, brown longitudinal stripe. Wing pale brown, with one small grayish black marking at R<sub>2</sub>; Sc<sub>1</sub> apically reaching 1/2 of Rs. Gonocoxite long cylindrical. Gonostylus with sharp apex and swollen, hairy base. Paramere with fan-shaped base and blunt apex that ends at 1/2 of aedeagus. Aedeagus with Y-shaped pattern at mid-ventral margin. Female, hypogynial valve 2.3 times longer than wide at base.</p></tp:treatment-sec><tp:treatment-sec sec-type="redescription" id="SECID0ERUAG"><title>Redescription.</title><p>Male (<italic>n</italic> = 19): body length 7–9 mm, wing length 8–9 mm.</p><p><bold><italic>Head</italic></bold> yellow (Figs <xref ref-type="fig" rid="F9">26–28</xref>). Vertex yellow. Occiput dull yellow, covered with black setulae. Antenna yellow and 14-segmented; scape yellow; pedicel oval; flagellomeres cylindrical and bicolor, brown at base and pale yellow at apex; flagellar verticils black, 1.6 times longer than corresponding segment. Rostrum and nasus pale yellow, nasus 1/4 as long as rostrum. Labella pale yellow, with black setulae, except inner margin brown. Palpi yellow except terminal segment brown.</p><fig id="F9" position="float" orientation="portrait"><object-id xmlns:xlink="http://www.w3.org/1999/xlink" content-type="doi" xlink:type="simple">10.3897/zookeys.971.35875.figures26-28</object-id><object-id xmlns:xlink="http://www.w3.org/1999/xlink" content-type="arpha" xlink:type="simple">9D79ABF3-EEDD-51FB-8C61-66B1B03C91F1</object-id><label>Figures 26–28.</label><caption><p><italic><tp:taxon-name><tp:taxon-name-part taxon-name-part-type="genus" reg="Limonia">Limonia</tp:taxon-name-part> <tp:taxon-name-part taxon-name-part-type="species" reg="stigma">stigma</tp:taxon-name-part></tp:taxon-name></italic>, male <bold>26</bold> male habitus, lateral view <bold>27</bold> head and thorax, dorsal view <bold>28</bold> right wing. Scale bars: 1.0 mm.</p></caption><graphic xmlns:xlink="http://www.w3.org/1999/xlink" xlink:href="zookeys-971-031-g009.jpg" position="float" orientation="portrait" xlink:type="simple" id="oo_456140.jpg"><uri content-type="original_file" xlink:type="simple">https://binary.pensoft.net/fig/456140</uri></graphic></fig><p><bold><italic>Thorax</italic></bold> mostly yellow (Figs <xref ref-type="fig" rid="F6">17</xref>, <xref ref-type="fig" rid="F6">18</xref>). Cervical sclerite yellow with black margin at antero-lateral margin. Pronotum dark brown, with black setulae. Prescutum with one brown, triangular longitudinal stripe (anterior part wider than posterior part); two setulae and longitudinal rows at middle. Scutum pale yellow, with black, oblique setulae at middle. Scutellum white. Mediotergite pale yellow, variegated with white (Fig. <xref ref-type="fig" rid="F9">27</xref>). Mesopleura pale yellow to yellow; subspiracular sclerite yellow; katepisternum with black setulae. Legs with coxae and trochanters yellow; femora dull yellow with one dark-brown subapical ring; tibiae brown with dark-brown subapical ring; tarsi brown to dark brown. Setulae on legs black. Wing hyaline, pale brown with one small grayish black marking at R<sub>2</sub>; Sc<sub>1</sub> apically reaching 1/2 of Rs; basal deflection of CuA<sub>1</sub> before branching point of M (Fig. <xref ref-type="fig" rid="F9">28</xref>). Halter dull yellow; knob bicolor, with upper part dull yellow and lower part white (Fig. <xref ref-type="fig" rid="F9">26</xref>).</p><p><bold><italic>Abdomen</italic></bold> mainly yellow (Fig. <xref ref-type="fig" rid="F9">26</xref>). Sternite 7 reddish brown. Each abdominal segment with one pale-brown ring at posterior margin. Abdomen covered with golden setulae.</p><p><bold><italic>Hypopygium</italic></bold> yellow (Fig. <xref ref-type="fig" rid="F9">26</xref>). Posterior margin of tergite 9 emarginated (Fig. <xref ref-type="fig" rid="F10">29</xref>). Gonocoxite long cylindrical. Gonostylus with sharp apex and swollen and hairy base (Figs <xref ref-type="fig" rid="F10">29</xref>, <xref ref-type="fig" rid="F10">30</xref>). Paramere with fan-shaped base and blunt apex that ended at 1/2 of aedeagus (Figs <xref ref-type="fig" rid="F10">29–32</xref>). Aedeagus forked; ventral margin with mid-protrusion triangular in lateral view; unique Y-shaped pattern at middle that anterior margin with short mid-protrusion (Figs <xref ref-type="fig" rid="F7">20–23</xref>).</p><fig id="F10" position="float" orientation="portrait"><object-id xmlns:xlink="http://www.w3.org/1999/xlink" content-type="doi" xlink:type="simple">10.3897/zookeys.971.35875.figures29-32</object-id><object-id xmlns:xlink="http://www.w3.org/1999/xlink" content-type="arpha" xlink:type="simple">7B003ADA-AFCD-5E17-BD3F-7E20AF3A7BBE</object-id><label>Figures 29–32.</label><caption><p><italic><tp:taxon-name><tp:taxon-name-part taxon-name-part-type="genus" reg="Limonia">Limonia</tp:taxon-name-part> <tp:taxon-name-part taxon-name-part-type="species" reg="stigma">stigma</tp:taxon-name-part></tp:taxon-name></italic>, male <bold>29</bold> hypopygium, dorsal view <bold>30</bold> hypopygium, ventral view <bold>31</bold> hypopygium, lateral view <bold>32</bold> aedeagus and paramere. Scale bars: 0.1 mm.</p></caption><graphic xmlns:xlink="http://www.w3.org/1999/xlink" xlink:href="zookeys-971-031-g010.jpg" position="float" orientation="portrait" xlink:type="simple" id="oo_456141.jpg"><uri content-type="original_file" xlink:type="simple">https://binary.pensoft.net/fig/456141</uri></graphic></fig><p><bold>Female</bold> (<italic>n</italic> = 11): body length 7.5–9 mm, wing length 7.5–10 mm.</p><p><bold>Female</bold> resembling male in head, thorax, and wing. Female terminalia pale yellow. Cercus yellowish brown, slightly arched dorsally at apex, slender, and 3 times longer than wide at base. Hypogynial valve 2.3 times longer than wide at base; lateral margin with triangular black marking (Figs <xref ref-type="fig" rid="F11">33</xref>, <xref ref-type="fig" rid="F11">34</xref>).</p><fig id="F11" position="float" orientation="portrait"><object-id xmlns:xlink="http://www.w3.org/1999/xlink" content-type="doi" xlink:type="simple">10.3897/zookeys.971.35875.figures33-34</object-id><object-id xmlns:xlink="http://www.w3.org/1999/xlink" content-type="arpha" xlink:type="simple">B12058EE-BD37-559E-9899-D4B9952DA7E7</object-id><label>Figures 33–34.</label><caption><p><italic><tp:taxon-name><tp:taxon-name-part taxon-name-part-type="genus" reg="Limonia">Limonia</tp:taxon-name-part> <tp:taxon-name-part taxon-name-part-type="species" reg="stigma">stigma</tp:taxon-name-part></tp:taxon-name></italic>, female <bold>33</bold> cercus and hypogynial valves, lateral view <bold>34</bold> cercus and hypogynial valves, ventral view. Scale bars: 1.0 mm.</p></caption><graphic xmlns:xlink="http://www.w3.org/1999/xlink" xlink:href="zookeys-971-031-g011.jpg" position="float" orientation="portrait" xlink:type="simple" id="oo_456142.jpg"><uri content-type="original_file" xlink:type="simple">https://binary.pensoft.net/fig/456142</uri></graphic></fig></tp:treatment-sec><tp:treatment-sec sec-type="material" id="SECID0E21AG"><title>Material examined.</title><p>6 males, China: Xinjiang, Burqin, Hemu, <named-content xmlns:xlink="http://www.w3.org/1999/xlink" content-type="dwc:verbatimCoordinates" xlink:type="simple"><named-content content-type="geo-json" specific-use="{&#34;type&#34;:&#34;Point&#34;,&#34;coordinates&#34;:[87.570000,48.430000]}" id="NCID0EE2AG" xlink:type="simple">48.43N, 87.57E</named-content></named-content>, elev. 1040 m, 2016.VII.21, Jinlong Ren (<named-content xmlns:xlink="http://www.w3.org/1999/xlink" content-type="dwc:institutional_code" xlink:type="simple">CAU</named-content>). 13 males, 2 females, China: Xinjiang, Burqin, Hemu, <named-content xmlns:xlink="http://www.w3.org/1999/xlink" content-type="dwc:verbatimCoordinates" xlink:type="simple"><named-content content-type="geo-json" specific-use="{&#34;type&#34;:&#34;Point&#34;,&#34;coordinates&#34;:[87.450000,48.580000]}" id="NCID0ER2AG" xlink:type="simple">48.58N, 87.45E</named-content></named-content>, elev. 1160 m, 2016.VII.21, Jinlong Ren (<named-content xmlns:xlink="http://www.w3.org/1999/xlink" content-type="dwc:institutional_code" xlink:type="simple">CAU</named-content>). 32 males, 16 females, China: Xinjiang, Burqin, Hemu, <named-content xmlns:xlink="http://www.w3.org/1999/xlink" content-type="dwc:verbatimCoordinates" xlink:type="simple"><named-content content-type="geo-json" specific-use="{&#34;type&#34;:&#34;Point&#34;,&#34;coordinates&#34;:[87.440000,48.560000]}" id="NCID0E52AG" xlink:type="simple">48.56N, 87.44E</named-content></named-content>, elev. 1150 m, 2016.VII.22, Jinlong Ren (<named-content xmlns:xlink="http://www.w3.org/1999/xlink" content-type="dwc:institutional_code" xlink:type="simple">CAU</named-content>). 10 males, 3 females, China: Xinjiang, Burqin, Hemu, <named-content xmlns:xlink="http://www.w3.org/1999/xlink" content-type="dwc:verbatimCoordinates" xlink:type="simple"><named-content content-type="geo-json" specific-use="{&#34;type&#34;:&#34;Point&#34;,&#34;coordinates&#34;:[87.440000,48.560000]}" id="NCID0EL3AG" xlink:type="simple">48.56N, 87.44E</named-content></named-content>, elev. 1200 m, 2016.VII.23, Jinlong Ren (<named-content xmlns:xlink="http://www.w3.org/1999/xlink" content-type="dwc:institutional_code" xlink:type="simple">CAU</named-content>).</p></tp:treatment-sec><tp:treatment-sec sec-type="distribution" id="SECID0EV3AG"><title>Distribution.</title><p>Armenia, Austria, Belarus, Belgium, Bulgaria, China (Xinjiang: Burqin), Czech Rep., Denmark, Estonia, Finland, France, Germany, Great Britain, Hungary, Italy, Lithuania, Netherlands, Poland, Romania, Russia, Slovakia, Slovenia, Sweden, Switzerland, Ukraine.</p></tp:treatment-sec><tp:treatment-sec sec-type="remarks" id="SECID0E13AG"><title>Remark.</title><p>This is the first report of this species from China.</p></tp:treatment-sec><tp:treatment-sec><!--Section generated to contain objects referenced in tp:taxon-treatment.--><fig id="F6" position="float" orientation="portrait"><object-id xmlns:xlink="http://www.w3.org/1999/xlink" content-type="doi" xlink:type="simple">10.3897/zookeys.971.35875.figures17-19</object-id><object-id xmlns:xlink="http://www.w3.org/1999/xlink" content-type="arpha" xlink:type="simple">98B293E6-90FB-54E4-8A88-D915186CC5C6</object-id><label>Figures 17–19.</label><caption><p><italic><tp:taxon-name><tp:taxon-name-part taxon-name-part-type="genus" reg="Limonia">Limonia</tp:taxon-name-part> <tp:taxon-name-part taxon-name-part-type="species" reg="phragmitidis">phragmitidis</tp:taxon-name-part></tp:taxon-name></italic>, male <bold>17</bold> male habitus, lateral view <bold>18</bold> head and thorax, dorsal view <bold>19</bold> right wing. Scale bars: 1.0 mm.</p></caption><graphic xmlns:xlink="http://www.w3.org/1999/xlink" xlink:href="zookeys-971-031-g006.jpg" position="float" orientation="portrait" xlink:type="simple" id="oo_456137.jpg"><uri content-type="original_file" xlink:type="simple">https://binary.pensoft.net/fig/456137</uri></graphic></fig><fig id="F7" position="float" orientation="portrait"><object-id xmlns:xlink="http://www.w3.org/1999/xlink" content-type="doi" xlink:type="simple">10.3897/zookeys.971.35875.figures20-23</object-id><object-id xmlns:xlink="http://www.w3.org/1999/xlink" content-type="arpha" xlink:type="simple">D0F37935-1284-5745-B1DB-9D83ABC669C6</object-id><label>Figures 20–23.</label><caption><p><italic><tp:taxon-name><tp:taxon-name-part taxon-name-part-type="genus" reg="Limonia">Limonia</tp:taxon-name-part> <tp:taxon-name-part taxon-name-part-type="species" reg="phragmitidis">phragmitidis</tp:taxon-name-part></tp:taxon-name></italic>, male <bold>20</bold> hypopygium, dorsal view <bold>21</bold> hypopygium, ventral view <bold>22</bold> hypopygium, lateral view <bold>23</bold> aedeagus and paramere. Scale bars: 0.1 mm.</p></caption><graphic xmlns:xlink="http://www.w3.org/1999/xlink" xlink:href="zookeys-971-031-g007.jpg" position="float" orientation="portrait" xlink:type="simple" id="oo_456138.jpg"><uri content-type="original_file" xlink:type="simple">https://binary.pensoft.net/fig/456138</uri></graphic></fig></tp:treatment-sec><ref-list><ref id="B13"><mixed-citation xmlns:xlink="http://www.w3.org/1999/xlink" xlink:type="simple"><person-group><name name-style="western"><surname>Meigen</surname><given-names>JW</given-names></name></person-group> (<year>1818</year>) Systematische Beschreibung der bekannten europäischen zweiflügeligen Insekten (Aachen) 1: 1–333. <ext-link xlink:type="simple" ext-link-type="doi" xlink:href="10.5962/bhl.title.13731">https://doi.org/10.5962/bhl.title.13731</ext-link></mixed-citation></ref><ref id="B9"><mixed-citation xmlns:xlink="http://www.w3.org/1999/xlink" xlink:type="simple"><person-group><name name-style="western"><surname>Linnaeus</surname><given-names>C</given-names></name></person-group> (<year>1758</year>) <source>Systemanaturae per regna trianaturae, secundum classes, ordines, genera, species, cum caracteribus, differentiis, synonymis, locis (Vol. 1). (10<sup>th</sup> edn).</source><publisher-name>Salvii</publisher-name>, <publisher-loc>Holmiae [= Stockholm]</publisher-loc>, <size units="page">824 pp</size>. <ext-link xlink:type="simple" ext-link-type="doi" xlink:href="10.5962/bhl.title.542">https://doi.org/10.5962/bhl.title.542</ext-link></mixed-citation></ref><ref id="B25"><mixed-citation xmlns:xlink="http://www.w3.org/1999/xlink" xlink:type="simple"><person-group><name name-style="western"><surname>Walker</surname><given-names>F</given-names></name></person-group> (<year>1856</year>) <tp:taxon-name><tp:taxon-name-part taxon-name-part-type="class">Insecta</tp:taxon-name-part></tp:taxon-name> Brittanica. <tp:taxon-name><tp:taxon-name-part taxon-name-part-type="order">Diptera</tp:taxon-name-part></tp:taxon-name>. III. London, 352 pp.</mixed-citation></ref></ref-list></tp:taxon-treatment>
