# Supplementary material for: Two new species of Limonia Meigen, 1803 from Northwest China (Diptera, Limoniidae)
Source: Zookeys. 2020 Sep 24;971:31–58. doi: 10.3897/zookeys.971.35875 (PMC7529831; doi:10.3897/zookeys.971.35875)
Supplement: XML Treatment for Limonia subcosta [file zookeys.971.35875-treatment6.xml]

<!DOCTYPE tp:taxon-treatment
  PUBLIC "-//TaxonX//DTD Taxonomic Treatment Publishing DTD v0 20100105//EN" "tax-treatment-NSO.dtd">
<tp:taxon-treatment xmlns:tp="http://www.plazi.org/taxpub"><tp:treatment-meta><kwd-group><label>Taxon classification</label><kwd><named-content xmlns:xlink="http://www.w3.org/1999/xlink" content-type="kingdom">Animalia</named-content></kwd><kwd><named-content xmlns:xlink="http://www.w3.org/1999/xlink" content-type="order">Diptera</named-content></kwd><kwd><named-content xmlns:xlink="http://www.w3.org/1999/xlink" content-type="family">Limoniidae</named-content></kwd></kwd-group><mixed-citation publication-type="journal"><person-group><name><surname>Ren</surname><given-names>Jinlong</given-names></name><name><surname>Yang</surname><given-names>Ding</given-names></name></person-group><article-title>Two new species of <italic><tp:taxon-name><tp:taxon-name-part taxon-name-part-type="genus" reg="Limonia">Limonia</tp:taxon-name-part></tp:taxon-name></italic> Meigen, 1803 from Northwest China (<tp:taxon-name><tp:taxon-name-part taxon-name-part-type="order">Diptera</tp:taxon-name-part></tp:taxon-name>, <tp:taxon-name><tp:taxon-name-part taxon-name-part-type="family">Limoniidae</tp:taxon-name-part></tp:taxon-name>)</article-title><source>Zookeys</source><day>24</day><month>9</month><year>2020</year><volume>971</volume><fpage>31</fpage><lpage>58</lpage><pub-id pub-id-type="doi">10.3897/zookeys.971.35875</pub-id></mixed-citation></tp:treatment-meta><tp:nomenclature><label>5.</label><tp:taxon-name><object-id xmlns:xlink="http://www.w3.org/1999/xlink" content-type="arpha" xlink:type="simple">482D6AD4-8234-5659-99F3-29EF7116C57E</object-id>
            <tp:taxon-name-part taxon-name-part-type="genus" reg="Limonia">Limonia</tp:taxon-name-part>
            <tp:taxon-name-part taxon-name-part-type="species" reg="subcosta">subcosta</tp:taxon-name-part>
            <object-id xmlns:xlink="http://www.w3.org/1999/xlink" content-type="zoobank" xlink:type="simple">http://zoobank.org/142913C6-D932-4AE5-8169-D44C8D3EE2AF</object-id>
          </tp:taxon-name><tp:taxon-status xmlns:xlink="http://www.w3.org/1999/xlink" xlink:type="simple">sp. nov.</tp:taxon-status><xref ref-type="fig" rid="F12">Figures 35–37</xref><xref ref-type="fig" rid="F13">, 39–42</xref><xref ref-type="fig" rid="F14">, 43–44</xref></tp:nomenclature><tp:treatment-sec sec-type="diagnosis" id="SECID0EU5AG"><title>Diagnosis.</title><p>Flagellar verticils 1.5 times longer than corresponding segment. Prescutum with three reddish-brown longitudinal stripes. Scutum dark brown, with triangular yellow marking at postero-lateral margin. Wing dull brown, variegated with zigzag whitish bands at origin of Rs before cord; Sc<sub>2</sub> apically reaching 1/2 of Rs. Posterior margin of tergite 9 emarginated with two finger-like, sclerotized protrusions. Paramere with blunt apex that ends at 7/10 of aedeagus. Female, hypogynial valve 1.8 times longer than wide at base.</p></tp:treatment-sec><tp:treatment-sec sec-type="description" id="SECID0E35AG"><title>Description.</title><p><bold>Male</bold> (<italic>n</italic> = 4): body length 6.5–7 mm, wing length 7–7.5 mm.</p><p><bold><italic>Head</italic></bold> mostly black-brown (Fig. <xref ref-type="fig" rid="F12">35</xref>). Vertex dark brown. Occiput dark brown, covered with sparse setulae. Antenna 14-segmented; scape, pedicel, and flagellomeres black-brown, except for basally dull-yellow first flagellomere; flagellar verticils black, 1.5 times longer than corresponding segment. Nasus 2/5 as long as rostrum. Rostrum and nasus brown to dark brown, with black setulae. Labella pale brown, with black setulae. Palpi brownish gray, with black setulae.</p><fig id="F12" position="float" orientation="portrait"><object-id xmlns:xlink="http://www.w3.org/1999/xlink" content-type="doi" xlink:type="simple">10.3897/zookeys.971.35875.figures35-38</object-id><object-id xmlns:xlink="http://www.w3.org/1999/xlink" content-type="arpha" xlink:type="simple">80C4F274-BAEA-5BC0-8E7B-71499EECAF47</object-id><label>Figures 35–38.</label><caption><p><italic><tp:taxon-name><tp:taxon-name-part taxon-name-part-type="genus" reg="Limonia">Limonia</tp:taxon-name-part> <tp:taxon-name-part taxon-name-part-type="species" reg="subcosta">subcosta</tp:taxon-name-part></tp:taxon-name></italic> sp. nov., male <bold>35</bold> male habitus, lateral view <bold>36</bold> head and thorax, dorsal view <bold>37</bold> right wing <bold>38</bold> wing of <italic><tp:taxon-name><tp:taxon-name-part taxon-name-part-type="genus" reg="Limonia">Limonia</tp:taxon-name-part> <tp:taxon-name-part taxon-name-part-type="species" reg="pernigrina">pernigrina</tp:taxon-name-part></tp:taxon-name></italic> Alexander, 1938, holotype. Scale bars: 1.0 mm.</p></caption><graphic xmlns:xlink="http://www.w3.org/1999/xlink" xlink:href="zookeys-971-031-g012.jpg" position="float" orientation="portrait" xlink:type="simple" id="oo_456143.jpg"><uri content-type="original_file" xlink:type="simple">https://binary.pensoft.net/fig/456143</uri></graphic></fig><p><bold><italic>Thorax</italic></bold> (Figs <xref ref-type="fig" rid="F12">35</xref>, <xref ref-type="fig" rid="F12">36</xref>). Mostly reddish brown to black brown. Cervical sclerite dark brown, with black outer margin. Pronotum dark brown, with sparse black setulae. Prescutum with three reddish brown longitudinal stripes. Scutum dark brown, with triangular yellow marking at postero-lateral margin. Scutellum brown with black setulae at posterior margin. Mediotergite reddish brown, with U-shaped, black-brown marking at posterior margin (Fig. <xref ref-type="fig" rid="F9">28</xref>). Mesopleura entirely black-brown; episternum with sparse, yellow setulae. Legs: coxae and trochanters brown, with black setulae; femora, tibiae, and tarsi dull brown; femora with two subapical rings (outer one black-brown, inner one dull brown). Wing dull brown, variegated with zigzag whitish bands at origin of Rs before cord (basal section of R<sub>4+5</sub>, r-m, and m-cu); Sc<sub>2</sub> apically reaching 1/2 of Rs; basal deflection of CuA<sub>1</sub> slightly beyond branching point of M; R<sub>2</sub> absent (Fig. <xref ref-type="fig" rid="F12">37</xref>). Halter with stem brown; knob dull brown (Fig. <xref ref-type="fig" rid="F12">35</xref>).</p><p><bold><italic>Abdomen</italic></bold> (Fig. <xref ref-type="fig" rid="F12">35</xref>). Mainly reddish brown. Posterior margin of abdominal segments 1–4 with dark-brown ring. Venter dull yellow. Posterior margin of abdominal segments 5–8 with pale yellow ring. Hypopygium reddish brown. Abdominal setulae black.</p><p><bold><italic>Hypopygium</italic></bold> (Figs <xref ref-type="fig" rid="F13">39–42</xref>). Posterior margin of tergite 9 emarginated with two finger-like, sclerotized protrusions (Fig. <xref ref-type="fig" rid="F13">39</xref>). Gonocoxite wider than long (Figs <xref ref-type="fig" rid="F13">39–41</xref>). Gonostylus black-brown, apically slender, and basally with slightly swollen covered with longer setulae (Figs <xref ref-type="fig" rid="F10">31</xref>, <xref ref-type="fig" rid="F10">32</xref>). Proctiger globular and membranous. Paramere with short obtuse apex (Fig. <xref ref-type="fig" rid="F11">34</xref>). Paramere with fan-shaped base and blunt apex that ended at 7/10 of aedeagus (Figs <xref ref-type="fig" rid="F13">41</xref>, <xref ref-type="fig" rid="F13">42</xref>). Aedeagus forked; ventral margin with mid-protrusion that anterior margin with cube-shaped (Figs <xref ref-type="fig" rid="F13">40</xref>, <xref ref-type="fig" rid="F13">42</xref>).</p><fig id="F13" position="float" orientation="portrait"><object-id xmlns:xlink="http://www.w3.org/1999/xlink" content-type="doi" xlink:type="simple">10.3897/zookeys.971.35875.figures39-42</object-id><object-id xmlns:xlink="http://www.w3.org/1999/xlink" content-type="arpha" xlink:type="simple">D0B51916-5314-541F-B5C0-90C923A4374C</object-id><label>Figures 39–42.</label><caption><p><italic><tp:taxon-name><tp:taxon-name-part taxon-name-part-type="genus" reg="Limonia">Limonia</tp:taxon-name-part> <tp:taxon-name-part taxon-name-part-type="species" reg="subcosta">subcosta</tp:taxon-name-part></tp:taxon-name></italic> sp. nov., male <bold>39</bold> hypopygium, dorsal view <bold>40</bold> hypopygium, ventral view <bold>41</bold> hypopygium, lateral view <bold>42</bold> aedeagus and paramere. Scale bars: 0.1 mm.</p></caption><graphic xmlns:xlink="http://www.w3.org/1999/xlink" xlink:href="zookeys-971-031-g013.jpg" position="float" orientation="portrait" xlink:type="simple" id="oo_456144.jpg"><uri content-type="original_file" xlink:type="simple">https://binary.pensoft.net/fig/456144</uri></graphic></fig><p><bold>Female</bold> (<italic>n</italic> = 5): body length 7–8 mm, wing length 7–8.5 mm.</p><p><bold>Female</bold> resembling male in head, thorax, and wing. Female terminalia (Fig. <xref ref-type="fig" rid="F15">46</xref>) reddish brown. Cercus brown, with slightly arched dorsally at apex, slender, and 2 times longer than wide at base. Hypogynial valve 1.8 times longer than wide at base; lateral margin with oval, black marking (Figs <xref ref-type="fig" rid="F14">43</xref>, <xref ref-type="fig" rid="F14">44</xref>).</p><fig id="F14" position="float" orientation="portrait"><object-id xmlns:xlink="http://www.w3.org/1999/xlink" content-type="doi" xlink:type="simple">10.3897/zookeys.971.35875.figures43-44</object-id><object-id xmlns:xlink="http://www.w3.org/1999/xlink" content-type="arpha" xlink:type="simple">E0F9E337-E94E-553E-90A1-9E83D604EE3E</object-id><label>Figures 43–44.</label><caption><p><italic><tp:taxon-name><tp:taxon-name-part taxon-name-part-type="genus" reg="Limonia">Limonia</tp:taxon-name-part> <tp:taxon-name-part taxon-name-part-type="species" reg="subcosta">subcosta</tp:taxon-name-part></tp:taxon-name></italic> sp.nov., female <bold>43</bold> cercus and hypogynial valves, lateral view <bold>44</bold> cercus and hypogynial valves, ventral view. Scale bars: 1.0 mm.</p></caption><graphic xmlns:xlink="http://www.w3.org/1999/xlink" xlink:href="zookeys-971-031-g014.jpg" position="float" orientation="portrait" xlink:type="simple" id="oo_456145.jpg"><uri content-type="original_file" xlink:type="simple">https://binary.pensoft.net/fig/456145</uri></graphic></fig></tp:treatment-sec><tp:treatment-sec sec-type="type material" id="SECID0ELGBG"><title>Type material.</title><p><bold><italic>Holotype</italic></bold> male, China: Shaanxi, Foping, Panda valley, <named-content xmlns:xlink="http://www.w3.org/1999/xlink" content-type="dwc:verbatimCoordinates" xlink:type="simple"><named-content content-type="geo-json" specific-use="{&#34;type&#34;:&#34;Point&#34;,&#34;coordinates&#34;:[107.980000,33.660000]}" id="NCID0EZGBG" xlink:type="simple">33.66N, 107.98E</named-content></named-content>, elev. 1470 m, 2016.VII.10–2016.VII.21, Ruie Nie (Malaise trap) (<named-content xmlns:xlink="http://www.w3.org/1999/xlink" content-type="dwc:institutional_code" xlink:type="simple">CAU</named-content>). <bold><italic>Paratypes</italic></bold>: 2 males, 2 females, China: Shaanxi, Foping, Panda valley, <named-content xmlns:xlink="http://www.w3.org/1999/xlink" content-type="dwc:verbatimCoordinates" xlink:type="simple"><named-content content-type="geo-json" specific-use="{&#34;type&#34;:&#34;Point&#34;,&#34;coordinates&#34;:[107.980000,33.670000]}" id="NCID0EJHBG" xlink:type="simple">33.67N, 107.98E</named-content></named-content>, elev. 1460 m, 2016.VII.17–2016.VII.19, Ruie Nie (Malaise trap) (<named-content xmlns:xlink="http://www.w3.org/1999/xlink" content-type="dwc:institutional_code" xlink:type="simple">CAU</named-content>). 1 male, China: Shaanxi, Foping, Panda valley, <named-content xmlns:xlink="http://www.w3.org/1999/xlink" content-type="dwc:verbatimCoordinates" xlink:type="simple"><named-content content-type="geo-json" specific-use="{&#34;type&#34;:&#34;Point&#34;,&#34;coordinates&#34;:[107.979000,33.670000]}" id="NCID0EWHBG" xlink:type="simple">33.67N, 107.979E</named-content></named-content>, elev. 1470 m, 2016.VII.17, Ruie Nie (Malaise trap) (<named-content xmlns:xlink="http://www.w3.org/1999/xlink" content-type="dwc:institutional_code" xlink:type="simple">CAU</named-content>). 1 male, 1 female, China: Shaanxi, Foping, Panda valley, <named-content xmlns:xlink="http://www.w3.org/1999/xlink" content-type="dwc:verbatimCoordinates" xlink:type="simple"><named-content content-type="geo-json" specific-use="{&#34;type&#34;:&#34;Point&#34;,&#34;coordinates&#34;:[107.980000,33.670000]}" id="NCID0EDIBG" xlink:type="simple">33.67N, 107.98E</named-content></named-content>, elev. 1470 m, 2016.VII.17–2016. VII.21, Ruie Nie (Malaise trap) (<named-content xmlns:xlink="http://www.w3.org/1999/xlink" content-type="dwc:institutional_code" xlink:type="simple">CAU</named-content>). 2 females, China: Shaanxi, Yangxian, Maopingzhen, elev. 910 m, 2017. VIII.8, Xulong Chen (Malaise trap) (<named-content xmlns:xlink="http://www.w3.org/1999/xlink" content-type="dwc:institutional_code" xlink:type="simple">CAU</named-content>).</p></tp:treatment-sec><tp:treatment-sec sec-type="distribution" id="SECID0ESIBG"><title>Distribution.</title><p>China (Shaanxi: Foping, Yangxian).</p></tp:treatment-sec><tp:treatment-sec sec-type="etymology" id="SECID0EXIBG"><title>Etymology.</title><p>The specific name, from Latin, <italic>sub</italic> and <italic>costa</italic> (meaning “below the costa”, refers to relative position of Sc to Rs.</p></tp:treatment-sec><tp:treatment-sec sec-type="remarks" id="SECID0EBJBG"><title>Remarks.</title><p>This new species is similar to <italic><tp:taxon-name><tp:taxon-name-part taxon-name-part-type="genus" reg="Limonia">L.</tp:taxon-name-part> <tp:taxon-name-part taxon-name-part-type="species" reg="pernigrina">pernigrina</tp:taxon-name-part></tp:taxon-name></italic> Alexander, 1938 in the wing marking and shape of the gonostylus. It can be separated from the latter by the following features: Sc<sub>2</sub> ended at 1/2 of Rs; branch pointing of Rs with small, whitish spot; posterior margin of tergite 9 with a narrow, median recession and long, finger-like protrusions (Figs <xref ref-type="fig" rid="F10">29</xref>, <xref ref-type="fig" rid="F10">31</xref>). In <italic><tp:taxon-name><tp:taxon-name-part taxon-name-part-type="genus" reg="Limonia">L.</tp:taxon-name-part> <tp:taxon-name-part taxon-name-part-type="species" reg="pernigrina">pernigrina</tp:taxon-name-part></tp:taxon-name></italic>, the Sc<sub>2</sub> ends almost at branch of Rs; the branch pointing of Rs has a large whitish band that is linked anteriorly with the costal margin of the wing (Fig. <xref ref-type="fig" rid="F10">30</xref>); and the posterior margin of tergite 9 has a broad, median recession and short, finger-like protrusions (<xref ref-type="bibr" rid="B2">Alexander 1938b</xref>).</p></tp:treatment-sec><tp:treatment-sec><!--Section generated to contain objects referenced in tp:taxon-treatment.--><fig id="F9" position="float" orientation="portrait"><object-id xmlns:xlink="http://www.w3.org/1999/xlink" content-type="doi" xlink:type="simple">10.3897/zookeys.971.35875.figures26-28</object-id><object-id xmlns:xlink="http://www.w3.org/1999/xlink" content-type="arpha" xlink:type="simple">9D79ABF3-EEDD-51FB-8C61-66B1B03C91F1</object-id><label>Figures 26–28.</label><caption><p><italic><tp:taxon-name><tp:taxon-name-part taxon-name-part-type="genus" reg="Limonia">Limonia</tp:taxon-name-part> <tp:taxon-name-part taxon-name-part-type="species" reg="stigma">stigma</tp:taxon-name-part></tp:taxon-name></italic>, male <bold>26</bold> male habitus, lateral view <bold>27</bold> head and thorax, dorsal view <bold>28</bold> right wing. Scale bars: 1.0 mm.</p></caption><graphic xmlns:xlink="http://www.w3.org/1999/xlink" xlink:href="zookeys-971-031-g009.jpg" position="float" orientation="portrait" xlink:type="simple" id="oo_456140.jpg"><uri content-type="original_file" xlink:type="simple">https://binary.pensoft.net/fig/456140</uri></graphic></fig><fig id="F10" position="float" orientation="portrait"><object-id xmlns:xlink="http://www.w3.org/1999/xlink" content-type="doi" xlink:type="simple">10.3897/zookeys.971.35875.figures29-32</object-id><object-id xmlns:xlink="http://www.w3.org/1999/xlink" content-type="arpha" xlink:type="simple">7B003ADA-AFCD-5E17-BD3F-7E20AF3A7BBE</object-id><label>Figures 29–32.</label><caption><p><italic><tp:taxon-name><tp:taxon-name-part taxon-name-part-type="genus" reg="Limonia">Limonia</tp:taxon-name-part> <tp:taxon-name-part taxon-name-part-type="species" reg="stigma">stigma</tp:taxon-name-part></tp:taxon-name></italic>, male <bold>29</bold> hypopygium, dorsal view <bold>30</bold> hypopygium, ventral view <bold>31</bold> hypopygium, lateral view <bold>32</bold> aedeagus and paramere. Scale bars: 0.1 mm.</p></caption><graphic xmlns:xlink="http://www.w3.org/1999/xlink" xlink:href="zookeys-971-031-g010.jpg" position="float" orientation="portrait" xlink:type="simple" id="oo_456141.jpg"><uri content-type="original_file" xlink:type="simple">https://binary.pensoft.net/fig/456141</uri></graphic></fig><fig id="F11" position="float" orientation="portrait"><object-id xmlns:xlink="http://www.w3.org/1999/xlink" content-type="doi" xlink:type="simple">10.3897/zookeys.971.35875.figures33-34</object-id><object-id xmlns:xlink="http://www.w3.org/1999/xlink" content-type="arpha" xlink:type="simple">B12058EE-BD37-559E-9899-D4B9952DA7E7</object-id><label>Figures 33–34.</label><caption><p><italic><tp:taxon-name><tp:taxon-name-part taxon-name-part-type="genus" reg="Limonia">Limonia</tp:taxon-name-part> <tp:taxon-name-part taxon-name-part-type="species" reg="stigma">stigma</tp:taxon-name-part></tp:taxon-name></italic>, female <bold>33</bold> cercus and hypogynial valves, lateral view <bold>34</bold> cercus and hypogynial valves, ventral view. Scale bars: 1.0 mm.</p></caption><graphic xmlns:xlink="http://www.w3.org/1999/xlink" xlink:href="zookeys-971-031-g011.jpg" position="float" orientation="portrait" xlink:type="simple" id="oo_456142.jpg"><uri content-type="original_file" xlink:type="simple">https://binary.pensoft.net/fig/456142</uri></graphic></fig><fig id="F15" position="float" orientation="portrait"><object-id xmlns:xlink="http://www.w3.org/1999/xlink" content-type="doi" xlink:type="simple">10.3897/zookeys.971.35875.figures45-47</object-id><object-id xmlns:xlink="http://www.w3.org/1999/xlink" content-type="arpha" xlink:type="simple">24E2BD3B-FC9D-508A-BD27-69DF5ADB950D</object-id><label>Figures 45–47.</label><caption><p><italic><tp:taxon-name><tp:taxon-name-part taxon-name-part-type="genus" reg="Limonia">Limonia</tp:taxon-name-part> <tp:taxon-name-part taxon-name-part-type="species" reg="sylvicola">sylvicola</tp:taxon-name-part></tp:taxon-name></italic>, male <bold>45</bold> male habitus, lateral view <bold>46</bold> head and thorax, dorsal view <bold>47</bold> right wing. Scale bars: 1.0 mm.</p></caption><graphic xmlns:xlink="http://www.w3.org/1999/xlink" xlink:href="zookeys-971-031-g015.jpg" position="float" orientation="portrait" xlink:type="simple" id="oo_456146.jpg"><uri content-type="original_file" xlink:type="simple">https://binary.pensoft.net/fig/456146</uri></graphic></fig></tp:treatment-sec><ref-list><ref id="B2"><mixed-citation xmlns:xlink="http://www.w3.org/1999/xlink" xlink:type="simple"><person-group><name name-style="western"><surname>Alexander</surname><given-names>CP</given-names></name></person-group> (<year>1938b</year>) <article-title>New or little-known <tp:taxon-name><tp:taxon-name-part taxon-name-part-type="family">Tipulidae</tp:taxon-name-part></tp:taxon-name> from eastern Asia (<tp:taxon-name><tp:taxon-name-part taxon-name-part-type="order">Diptera</tp:taxon-name-part></tp:taxon-name>) – XXXIX.</article-title><source>Philippine Journal of Science</source><volume>66</volume>: <fpage>439</fpage>–<lpage>478</lpage>.</mixed-citation></ref></ref-list></tp:taxon-treatment>
