# Supplementary material for: Two new species of Limonia Meigen, 1803 from Northwest China (Diptera, Limoniidae)
Source: Zookeys. 2020 Sep 24;971:31–58. doi: 10.3897/zookeys.971.35875 (PMC7529831; doi:10.3897/zookeys.971.35875)
Supplement: XML Treatment for Limonia sylvicola [file zookeys.971.35875-treatment7.xml]

<!DOCTYPE tp:taxon-treatment
  PUBLIC "-//TaxonX//DTD Taxonomic Treatment Publishing DTD v0 20100105//EN" "tax-treatment-NSO.dtd">
<tp:taxon-treatment xmlns:tp="http://www.plazi.org/taxpub"><tp:treatment-meta><kwd-group><label>Taxon classification</label><kwd><named-content xmlns:xlink="http://www.w3.org/1999/xlink" content-type="kingdom">Animalia</named-content></kwd><kwd><named-content xmlns:xlink="http://www.w3.org/1999/xlink" content-type="order">Diptera</named-content></kwd><kwd><named-content xmlns:xlink="http://www.w3.org/1999/xlink" content-type="family">Limoniidae</named-content></kwd></kwd-group><mixed-citation publication-type="journal"><person-group><name><surname>Ren</surname><given-names>Jinlong</given-names></name><name><surname>Yang</surname><given-names>Ding</given-names></name></person-group><article-title>Two new species of <italic><tp:taxon-name><tp:taxon-name-part taxon-name-part-type="genus" reg="Limonia">Limonia</tp:taxon-name-part></tp:taxon-name></italic> Meigen, 1803 from Northwest China (<tp:taxon-name><tp:taxon-name-part taxon-name-part-type="order">Diptera</tp:taxon-name-part></tp:taxon-name>, <tp:taxon-name><tp:taxon-name-part taxon-name-part-type="family">Limoniidae</tp:taxon-name-part></tp:taxon-name>)</article-title><source>Zookeys</source><day>24</day><month>9</month><year>2020</year><volume>971</volume><fpage>31</fpage><lpage>58</lpage><pub-id pub-id-type="doi">10.3897/zookeys.971.35875</pub-id></mixed-citation></tp:treatment-meta><tp:nomenclature><label>6.</label><tp:taxon-name><object-id xmlns:xlink="http://www.w3.org/1999/xlink" content-type="arpha" xlink:type="simple">BC62FF5A-CF77-5834-B655-E3A056384B12</object-id>
            <tp:taxon-name-part taxon-name-part-type="genus" reg="Limonia">Limonia</tp:taxon-name-part>
            <tp:taxon-name-part taxon-name-part-type="species" reg="sylvicola">sylvicola</tp:taxon-name-part>
          </tp:taxon-name><tp:taxon-authority>(Schummel, 1829)</tp:taxon-authority><xref ref-type="fig" rid="F15">Figures 45–47</xref><xref ref-type="fig" rid="F16">, 48–52</xref><xref ref-type="fig" rid="F17">, 53</xref><tp:nomenclature-citation-list><tp:nomenclature-citation><tp:taxon-name>
                <tp:taxon-name-part taxon-name-part-type="genus" reg="Limnobia">Limnobia</tp:taxon-name-part> <tp:taxon-name-part taxon-name-part-type="species" reg="sylvicola">sylvicola</tp:taxon-name-part></tp:taxon-name><comment><xref ref-type="bibr" rid="B20">Schummel 1829</xref>: 605.</comment></tp:nomenclature-citation><tp:nomenclature-citation><tp:taxon-name>
                <tp:taxon-name-part taxon-name-part-type="genus" reg="Limnobia">Limnobia</tp:taxon-name-part> <tp:taxon-name-part taxon-name-part-type="species" reg="affinis">affinis</tp:taxon-name-part></tp:taxon-name><comment><xref ref-type="bibr" rid="B27">Zetterstedt 1838</xref>: 605 (synonymy).</comment></tp:nomenclature-citation><tp:nomenclature-citation><tp:taxon-name>
                <tp:taxon-name-part taxon-name-part-type="genus" reg="Limnobia">Limnobia</tp:taxon-name-part> <tp:taxon-name-part taxon-name-part-type="species" reg="tripunctata">tripunctata</tp:taxon-name-part></tp:taxon-name><comment><xref ref-type="bibr" rid="B27">Zetterstedt 1838</xref>: 605 (synonymy).</comment></tp:nomenclature-citation></tp:nomenclature-citation-list></tp:nomenclature><tp:treatment-sec sec-type="diagnosis" id="SECID0ETNBG"><title>Diagnosis.</title><p>Flagellar verticils 2 times longer than corresponding segment, but shorter in some specimens. Prescutum with one very broad brown mid-longitudinal stripe. Wings yellow variegated with grayish smoky markings, and three grayish spots at basal Rs, apical Sc and R<sub>2</sub>; Sc<sub>1</sub> apically reaching 1/2–3/4 of Rs. Gonostylus long and slender. Posterior margin of tergite 9 emarginated. Gonostylus with sharp apex and swollen base. Apex of paramere ended at 3/4 of aedeagus. Ventral margin of aedeagus with H-shaped. Female, hypogynial valve 2.3 times longer than wide at base.</p></tp:treatment-sec><tp:treatment-sec sec-type="redescription" id="SECID0E4NBG"><title>Redescription.</title><p>Male (<italic>n</italic> = 13): body length 6–8 mm, wing length 7–8 mm.</p><p><bold><italic>Head</italic></bold> dull brown (Figs <xref ref-type="fig" rid="F15">45</xref>, <xref ref-type="fig" rid="F15">46</xref>). Vertex dull brown, with two yellow markings at outer margin near eyes (Fig. <xref ref-type="fig" rid="F15">46</xref>). Occiput dull yellow, covered with black setulae. Antenna yellow and 14-segmented; scape and pedicel dull brown; flagellomeres nearly cylindrical; flagellar verticils grayish yellow, 2 times longer than corresponding segment but short in some specimens. Nasus 1/2 as long as rostrum. Rostrum brown or dull brown. Labella pale yellow, except inner margin brown. Palpi brown, with black setulae.</p><fig id="F15" position="float" orientation="portrait"><object-id xmlns:xlink="http://www.w3.org/1999/xlink" content-type="doi" xlink:type="simple">10.3897/zookeys.971.35875.figures45-47</object-id><object-id xmlns:xlink="http://www.w3.org/1999/xlink" content-type="arpha" xlink:type="simple">24E2BD3B-FC9D-508A-BD27-69DF5ADB950D</object-id><label>Figures 45–47.</label><caption><p><italic><tp:taxon-name><tp:taxon-name-part taxon-name-part-type="genus" reg="Limonia">Limonia</tp:taxon-name-part> <tp:taxon-name-part taxon-name-part-type="species" reg="sylvicola">sylvicola</tp:taxon-name-part></tp:taxon-name></italic>, male <bold>45</bold> male habitus, lateral view <bold>46</bold> head and thorax, dorsal view <bold>47</bold> right wing. Scale bars: 1.0 mm.</p></caption><graphic xmlns:xlink="http://www.w3.org/1999/xlink" xlink:href="zookeys-971-031-g015.jpg" position="float" orientation="portrait" xlink:type="simple" id="oo_456146.jpg"><uri content-type="original_file" xlink:type="simple">https://binary.pensoft.net/fig/456146</uri></graphic></fig><p><bold><italic>Thorax</italic></bold> mostly brownish yellow (Figs <xref ref-type="fig" rid="F15">45</xref>, <xref ref-type="fig" rid="F15">46</xref>). Cervical sclerite pale brown, with black outer margin. Pronotum dark brown, with black setulae. Prescutum with broad, brown longitudinal stripe, and with black setulae at lateral margin. Scutum brown, with black setulae at outer margin. Scutellum pale yellow, but mid-anterior margin with round, yellow marking. Mediotergite dull brown (Fig. <xref ref-type="fig" rid="F15">46</xref>). Mesopleura dull yellow; subspiracular sclerite brownish yellow; anepimeron and katepisternum with black setulae. Legs with coxae and trochanters yellow, except frontal coxae brown; femora yellow, with one dark-brown subapical ring; tibiae yellow, with reddish-brown subapical ring; tarsi yellow to dark brown onwards. Setulae on legs black. Wings yellow, variegated with grayish smoky markings, and three grayish spots at basal Rs, apical Sc, and R<sub>2</sub>; Sc<sub>1</sub> apically reaching 1/2–3/4 of Rs; basal deflection of CuA<sub>1</sub> beyond branching point of M; some specimens R<sub>2</sub> absent in some specimens (Fig. <xref ref-type="fig" rid="F15">47</xref>). Halter: stem white; knob dull gray.</p><p><bold><italic>Abdomen</italic></bold> mainly brown (Fig. <xref ref-type="fig" rid="F15">45</xref>). Sternite 8 reddish brown. Each abdominal segment with one pale-brown ring at posterior margin. Abdomen covered with golden setulae. Abdominal segments 7–8 reddish brown.</p><p><bold><italic>Hypopygium</italic></bold> reddish brown (Figs <xref ref-type="fig" rid="F16">49–51</xref>). Posterior margin of tergite 9 emarginated (Fig. <xref ref-type="fig" rid="F16">48</xref>). Gonocoxite long cylindrical. Gonostylus with sharp apex and swollen base covered with black setulae (Figs <xref ref-type="fig" rid="F16">48</xref>, <xref ref-type="fig" rid="F16">49</xref>). Paramere with fan-shaped base and sharp apex, ending at 3/4 of aedeagus (Figs <xref ref-type="fig" rid="F16">49–51</xref>). Aedeagus forked; ventral margin with mid-protrusion triangular in lateral view; ventral margin with uniquely H-shaped pattern in middle and anterior margin fish-tail-like in shape (Figs <xref ref-type="fig" rid="F16">49</xref>, <xref ref-type="fig" rid="F16">51</xref>).</p><fig id="F16" position="float" orientation="portrait"><object-id xmlns:xlink="http://www.w3.org/1999/xlink" content-type="doi" xlink:type="simple">10.3897/zookeys.971.35875.figures48-52</object-id><object-id xmlns:xlink="http://www.w3.org/1999/xlink" content-type="arpha" xlink:type="simple">E7BBD048-97BA-5764-BE59-61D1BEB39F15</object-id><label>Figures 48–52.</label><caption><p><italic><tp:taxon-name><tp:taxon-name-part taxon-name-part-type="genus" reg="Limonia">Limonia</tp:taxon-name-part> <tp:taxon-name-part taxon-name-part-type="species" reg="sylvicola">sylvicola</tp:taxon-name-part></tp:taxon-name></italic>, male <bold>48</bold> hypopygium, dorsal view <bold>49</bold> hypopygium, ventral view <bold>50</bold> hypopygium, lateral view <bold>51</bold> aedeagus and paramere <bold>52</bold> habitat, Hemu, Burqin, Xinjiang, China on 22 June 2017. Scale bars: = 0.1 mm (48–51).</p></caption><graphic xmlns:xlink="http://www.w3.org/1999/xlink" xlink:href="zookeys-971-031-g016.jpg" position="float" orientation="portrait" xlink:type="simple" id="oo_456147.jpg"><uri content-type="original_file" xlink:type="simple">https://binary.pensoft.net/fig/456147</uri></graphic></fig><p><bold>Female</bold> (<italic>n</italic> = 4): body length 9 mm, wing length 8–10 mm.</p><p><bold>Female</bold> resembling male in head, thorax, and wing. Female terminalia pale yellow. Cercus yellow with slightly arched dorsally at apex, slender and 2.4 times longer than wide at base. Hypogynial valve 2.3 times longer than wide at base; lateral margin with broad, black marking (Figs <xref ref-type="fig" rid="F17">53</xref>, <xref ref-type="fig" rid="F17">54</xref>).</p><fig id="F17" position="float" orientation="portrait"><object-id xmlns:xlink="http://www.w3.org/1999/xlink" content-type="doi" xlink:type="simple">10.3897/zookeys.971.35875.figures53-54</object-id><object-id xmlns:xlink="http://www.w3.org/1999/xlink" content-type="arpha" xlink:type="simple">6477F00E-9121-5D21-BAEF-A6DF633A846E</object-id><label>Figures 53–54.</label><caption><p><italic><tp:taxon-name><tp:taxon-name-part taxon-name-part-type="genus" reg="Limonia">Limonia</tp:taxon-name-part> <tp:taxon-name-part taxon-name-part-type="species" reg="sylvicola">sylvicola</tp:taxon-name-part></tp:taxon-name></italic>, female <bold>53</bold> cercus and hypogynial valves, lateral view <bold>54</bold> cercus and hypogynial valves, ventral view. Scale bars: 1.0 mm.</p></caption><graphic xmlns:xlink="http://www.w3.org/1999/xlink" xlink:href="zookeys-971-031-g017.jpg" position="float" orientation="portrait" xlink:type="simple" id="oo_456148.jpg"><uri content-type="original_file" xlink:type="simple">https://binary.pensoft.net/fig/456148</uri></graphic></fig></tp:treatment-sec><tp:treatment-sec sec-type="biology" id="SECID0ETUBG"><title>Biology.</title><p>This species is often collected with <italic><tp:taxon-name><tp:taxon-name-part taxon-name-part-type="genus" reg="Limonia">L.</tp:taxon-name-part> <tp:taxon-name-part taxon-name-part-type="species" reg="phragmitidis">phragmitidis</tp:taxon-name-part></tp:taxon-name></italic> (Schrank, 1781) and <italic><tp:taxon-name><tp:taxon-name-part taxon-name-part-type="genus" reg="Limonia">L.</tp:taxon-name-part> <tp:taxon-name-part taxon-name-part-type="species" reg="stigma">stigma</tp:taxon-name-part></tp:taxon-name></italic> (Meigen, 1818), and it is a dominant species in Hemu (China: Xinjiang, Burqin). These species often aggregate in shaded understory plants in white birch forests during the day (Fig. <xref ref-type="fig" rid="F15">46</xref>).</p></tp:treatment-sec><tp:treatment-sec sec-type="material" id="SECID0ETVBG"><title>Material examined.</title><p>1 male, China: Xinjiang, Habahe, Baihabacun, <named-content xmlns:xlink="http://www.w3.org/1999/xlink" content-type="dwc:verbatimCoordinates" xlink:type="simple"><named-content content-type="geo-json" specific-use="{&#34;type&#34;:&#34;Point&#34;,&#34;coordinates&#34;:[86.790000,48.680000]}" id="NCID0E3VBG" xlink:type="simple">48.68N, 86.79E</named-content></named-content>, elev. 1350 m, 2016.VII.11, Jinlong Ren (<named-content xmlns:xlink="http://www.w3.org/1999/xlink" content-type="dwc:institutional_code" xlink:type="simple">CAU</named-content>). 1 male, China: Xinjiang, Habahe, Baihabacun, <named-content xmlns:xlink="http://www.w3.org/1999/xlink" content-type="dwc:verbatimCoordinates" xlink:type="simple"><named-content content-type="geo-json" specific-use="{&#34;type&#34;:&#34;Point&#34;,&#34;coordinates&#34;:[86.800000,48.670000]}" id="NCID0EJWBG" xlink:type="simple">48.67N, 86.80E</named-content></named-content>, elev. 1020 m, 2016.VII.12, Jinlong Ren (<named-content xmlns:xlink="http://www.w3.org/1999/xlink" content-type="dwc:institutional_code" xlink:type="simple">CAU</named-content>). 1 male, China: Xinjiang, Habahe, Baihabacun, <named-content xmlns:xlink="http://www.w3.org/1999/xlink" content-type="dwc:verbatimCoordinates" xlink:type="simple"><named-content content-type="geo-json" specific-use="{&#34;type&#34;:&#34;Point&#34;,&#34;coordinates&#34;:[86.790000,48.670000]}" id="NCID0EWWBG" xlink:type="simple">48.67N, 86.79E</named-content></named-content>, elev. 1630 m, 2016.VII.12, Jinlong Ren (<named-content xmlns:xlink="http://www.w3.org/1999/xlink" content-type="dwc:institutional_code" xlink:type="simple">CAU</named-content>). 1 male China: Xinjiang, Habahe, Baihabacun, <named-content xmlns:xlink="http://www.w3.org/1999/xlink" content-type="dwc:verbatimCoordinates" xlink:type="simple"><named-content content-type="geo-json" specific-use="{&#34;type&#34;:&#34;Point&#34;,&#34;coordinates&#34;:[86.790000,48.660000]}" id="NCID0EDXBG" xlink:type="simple">48.66N, 86.79E</named-content></named-content>, elev. 1730 m, 2016.VII.13, Jinlong Ren (<named-content xmlns:xlink="http://www.w3.org/1999/xlink" content-type="dwc:institutional_code" xlink:type="simple">CAU</named-content>). 2 males, China: Xinjiang, Burqin, Kanas, <named-content xmlns:xlink="http://www.w3.org/1999/xlink" content-type="dwc:verbatimCoordinates" xlink:type="simple"><named-content content-type="geo-json" specific-use="{&#34;type&#34;:&#34;Point&#34;,&#34;coordinates&#34;:[86.990000,48.680000]}" id="NCID0EQXBG" xlink:type="simple">48.68N, 86.99E</named-content></named-content>, elev. 1470 m, 2016.VII.16, Jinlong Ren (<named-content xmlns:xlink="http://www.w3.org/1999/xlink" content-type="dwc:institutional_code" xlink:type="simple">CAU</named-content>). 7 males, 2 females, China: Xinjiang, Burqin, Kanas Lake, <named-content xmlns:xlink="http://www.w3.org/1999/xlink" content-type="dwc:verbatimCoordinates" xlink:type="simple"><named-content content-type="geo-json" specific-use="{&#34;type&#34;:&#34;Point&#34;,&#34;coordinates&#34;:[87.010000,48.740000]}" id="NCID0E4XBG" xlink:type="simple">48.74N, 87.01E</named-content></named-content>, elev. 1390 m, 2016.VII.17, Jinlong Ren (<named-content xmlns:xlink="http://www.w3.org/1999/xlink" content-type="dwc:institutional_code" xlink:type="simple">CAU</named-content>). 2 males, China: Xinjiang, Burqin, Kanas, <named-content xmlns:xlink="http://www.w3.org/1999/xlink" content-type="dwc:verbatimCoordinates" xlink:type="simple"><named-content content-type="geo-json" specific-use="{&#34;type&#34;:&#34;Point&#34;,&#34;coordinates&#34;:[87.000000,48.660000]}" id="NCID0EKYBG" xlink:type="simple">48.66N, 87.00E</named-content></named-content>, elev. 1310 m, 2016.VII.19, Jinlong Ren (<named-content xmlns:xlink="http://www.w3.org/1999/xlink" content-type="dwc:institutional_code" xlink:type="simple">CAU</named-content>). 1 female, China: Xinjiang, Burqin, Hemu, <named-content xmlns:xlink="http://www.w3.org/1999/xlink" content-type="dwc:verbatimCoordinates" xlink:type="simple"><named-content content-type="geo-json" specific-use="{&#34;type&#34;:&#34;Point&#34;,&#34;coordinates&#34;:[87.570000,48.430000]}" id="NCID0EXYBG" xlink:type="simple">48.43N, 87.57E</named-content></named-content>, elev. 1040 m, 2016.VII.21, Jinlong Ren (<named-content xmlns:xlink="http://www.w3.org/1999/xlink" content-type="dwc:institutional_code" xlink:type="simple">CAU</named-content>). 12 males, 9 females, China: Xinjiang, Burqin, Hemu, <named-content xmlns:xlink="http://www.w3.org/1999/xlink" content-type="dwc:verbatimCoordinates" xlink:type="simple"><named-content content-type="geo-json" specific-use="{&#34;type&#34;:&#34;Point&#34;,&#34;coordinates&#34;:[87.450000,48.580000]}" id="NCID0EEZBG" xlink:type="simple">48.58N, 87.45E</named-content></named-content>, elev. 1160 m, 2016.VII.21, Jinlong Ren (<named-content xmlns:xlink="http://www.w3.org/1999/xlink" content-type="dwc:institutional_code" xlink:type="simple">CAU</named-content>). 103 males, 58 females (<named-content xmlns:xlink="http://www.w3.org/1999/xlink" content-type="dwc:institutional_code" xlink:type="simple">CAU</named-content>), China: Xinjiang, Burqin, Hemu, <named-content xmlns:xlink="http://www.w3.org/1999/xlink" content-type="dwc:verbatimCoordinates" xlink:type="simple"><named-content content-type="geo-json" specific-use="{&#34;type&#34;:&#34;Point&#34;,&#34;coordinates&#34;:[87.440000,48.560000]}" id="NCID0EWZBG" xlink:type="simple">48.56N, 87.44E</named-content></named-content>, elev. 1150 m, 2016.VII.22, Jinlong Ren. 1 male, 1 female, China: Xinjiang, Burqin, Hemu, <named-content xmlns:xlink="http://www.w3.org/1999/xlink" content-type="dwc:verbatimCoordinates" xlink:type="simple"><named-content content-type="geo-json" specific-use="{&#34;type&#34;:&#34;Point&#34;,&#34;coordinates&#34;:[87.433929,48.572530]}" id="NCID0E5ZBG" xlink:type="simple">48.572530N, 87.433929E</named-content></named-content>, elev. 1090 m, 2016.VII.22, Jinlong Ren (light trap) (<named-content xmlns:xlink="http://www.w3.org/1999/xlink" content-type="dwc:institutional_code" xlink:type="simple">CAU</named-content>). 276 males, 152 females, China: Xinjiang, Burqin, Hemu, <named-content xmlns:xlink="http://www.w3.org/1999/xlink" content-type="dwc:verbatimCoordinates" xlink:type="simple"><named-content content-type="geo-json" specific-use="{&#34;type&#34;:&#34;Point&#34;,&#34;coordinates&#34;:[87.440000,48.560000]}" id="NCID0EL1BG" xlink:type="simple">48.56N, 87.44E</named-content></named-content>, elev. 1200 m, 2016.VII.23, Jinlong Ren (<named-content xmlns:xlink="http://www.w3.org/1999/xlink" content-type="dwc:institutional_code" xlink:type="simple">CAU</named-content>).</p></tp:treatment-sec><tp:treatment-sec sec-type="distribution" id="SECID0EV1BG"><title>Distribution.</title><p>China (Xinjiang: Burqin, Habahe), Japan (Hokkaido), Kazakhstan, Russia.</p></tp:treatment-sec><tp:treatment-sec sec-type="remarks" id="SECID0E11BG"><title>Remark.</title><p>This is the first report of this species from China.</p></tp:treatment-sec><ref-list><ref id="B20"><mixed-citation xmlns:xlink="http://www.w3.org/1999/xlink" xlink:type="simple"><person-group><name name-style="western"><surname>Schummel</surname><given-names>TE</given-names></name></person-group> (<year>1829</year>) <article-title>Beschreibung der in Schlesien einheimischen Arten einiger Dipteren-Gattungen. 1. <tp:taxon-name><tp:taxon-name-part taxon-name-part-type="genus">Limnobia</tp:taxon-name-part></tp:taxon-name> Meigen.</article-title><source>Beitrage zur Entomologie</source><volume>1</volume>: <fpage>97</fpage>–<lpage>201</lpage>.</mixed-citation></ref><ref id="B27"><mixed-citation xmlns:xlink="http://www.w3.org/1999/xlink" xlink:type="simple"><person-group><name name-style="western"><surname>Zetterstedt</surname><given-names>JW</given-names></name></person-group> (<year>1838</year>) <article-title>Sectio tertia. <tp:taxon-name><tp:taxon-name-part taxon-name-part-type="order">Diptera</tp:taxon-name-part></tp:taxon-name>. Dipterologis Scandinaviae amicis et popularibus carissimus. <tp:taxon-name><tp:taxon-name-part taxon-name-part-type="class">Insecta</tp:taxon-name-part></tp:taxon-name> Lapponica.</article-title><source>Lipsiae [=Leipzig]</source><volume>3</volume>: <fpage>477</fpage>–<lpage>868</lpage>.</mixed-citation></ref></ref-list></tp:taxon-treatment>
