# Supplementary material for: Two new species of Limonia Meigen, 1803 from Northwest China (Diptera, Limoniidae)
Source: Zookeys. 2020 Sep 24;971:31–58. doi: 10.3897/zookeys.971.35875 (PMC7529831; doi:10.3897/zookeys.971.35875)
Supplement: XML Treatment for Limonia taurica [file zookeys.971.35875-treatment8.xml]

<!DOCTYPE tp:taxon-treatment
  PUBLIC "-//TaxonX//DTD Taxonomic Treatment Publishing DTD v0 20100105//EN" "tax-treatment-NSO.dtd">
<tp:taxon-treatment xmlns:tp="http://www.plazi.org/taxpub"><tp:treatment-meta><kwd-group><label>Taxon classification</label><kwd><named-content xmlns:xlink="http://www.w3.org/1999/xlink" content-type="kingdom">Animalia</named-content></kwd><kwd><named-content xmlns:xlink="http://www.w3.org/1999/xlink" content-type="order">Diptera</named-content></kwd><kwd><named-content xmlns:xlink="http://www.w3.org/1999/xlink" content-type="family">Limoniidae</named-content></kwd></kwd-group><mixed-citation publication-type="journal"><person-group><name><surname>Ren</surname><given-names>Jinlong</given-names></name><name><surname>Yang</surname><given-names>Ding</given-names></name></person-group><article-title>Two new species of <italic><tp:taxon-name><tp:taxon-name-part taxon-name-part-type="genus" reg="Limonia">Limonia</tp:taxon-name-part></tp:taxon-name></italic> Meigen, 1803 from Northwest China (<tp:taxon-name><tp:taxon-name-part taxon-name-part-type="order">Diptera</tp:taxon-name-part></tp:taxon-name>, <tp:taxon-name><tp:taxon-name-part taxon-name-part-type="family">Limoniidae</tp:taxon-name-part></tp:taxon-name>)</article-title><source>Zookeys</source><day>24</day><month>9</month><year>2020</year><volume>971</volume><fpage>31</fpage><lpage>58</lpage><pub-id pub-id-type="doi">10.3897/zookeys.971.35875</pub-id></mixed-citation></tp:treatment-meta><tp:nomenclature><label>7.</label><tp:taxon-name><object-id xmlns:xlink="http://www.w3.org/1999/xlink" content-type="arpha" xlink:type="simple">EC7BBCCD-DEAE-52E4-B2CF-4BF519A77F7E</object-id>
            <tp:taxon-name-part taxon-name-part-type="genus" reg="Limonia">Limonia</tp:taxon-name-part>
            <tp:taxon-name-part taxon-name-part-type="species" reg="taurica">taurica</tp:taxon-name-part>
          </tp:taxon-name><tp:taxon-authority>(Strobl, 1895)</tp:taxon-authority><xref ref-type="fig" rid="F18">Figures 55–57</xref><xref ref-type="fig" rid="F19">, 58–61</xref><xref ref-type="fig" rid="F20">, 62–63</xref><tp:nomenclature-citation-list><tp:nomenclature-citation><tp:taxon-name>
                <tp:taxon-name-part taxon-name-part-type="genus" reg="Limnobia">Limnobia</tp:taxon-name-part> <tp:taxon-name-part taxon-name-part-type="species" reg="taurica">taurica</tp:taxon-name-part></tp:taxon-name><comment><xref ref-type="bibr" rid="B24">Strobl 1895</xref>: 223.</comment></tp:nomenclature-citation><tp:nomenclature-citation><tp:taxon-name>
                <tp:taxon-name-part taxon-name-part-type="genus" reg="Limonia">Limonia</tp:taxon-name-part> <tp:taxon-name-part taxon-name-part-type="species" reg="sudetica">sudetica</tp:taxon-name-part></tp:taxon-name><comment><xref ref-type="bibr" rid="B3">Czizek 1931</xref>: 48 (synonymy).</comment></tp:nomenclature-citation></tp:nomenclature-citation-list></tp:nomenclature><tp:treatment-sec sec-type="diagnosis" id="SECID0ER4BG"><title>Diagnosis.</title><p>Flagellar verticils 2.5 times longer than corresponding segment. Prescutum with five narrow, brown longitudinal stripes, except middle and lateral stripes dark brown. Wings with three dull-brown spots at basal Rs, apical Sc, and R<sub>2</sub>; Sc<sub>1</sub> apically reaching 7/10 of Rs. Gonostylus with sharp apex and wider base. Apical paramere ended at 5/7 of aedeagus. Ventral margin of aedeagus with Y-shaped pattern.</p></tp:treatment-sec><tp:treatment-sec sec-type="redescription" id="SECID0E24BG"><title>Redescription.</title><p>Male (<italic>n</italic> = 3): body length 9–10 mm, wing length 7–8 mm.</p><p><bold><italic>Head</italic></bold> dark brown (Figs <xref ref-type="fig" rid="F18">55</xref>, <xref ref-type="fig" rid="F18">56</xref>). Vertex dark brown (Fig. <xref ref-type="fig" rid="F18">56</xref>). Occiput dull yellow, covered with black setulae. Antenna yellow and 14-segmented; scape and pedicel dull brown; flagellomeres brown, nearly cylindrical; flagellar verticils grayish yellow, 2.5 times longer than corresponding segment. Nasus 1/2 as long as rostrum. Labella pale yellow, covered with black setulae, except inner margin brown. Palpi brown, with black setulae.</p><fig id="F18" position="float" orientation="portrait"><object-id xmlns:xlink="http://www.w3.org/1999/xlink" content-type="doi" xlink:type="simple">10.3897/zookeys.971.35875.figures55-57</object-id><object-id xmlns:xlink="http://www.w3.org/1999/xlink" content-type="arpha" xlink:type="simple">ACED2199-269E-54D1-89DE-4B327F72E7CC</object-id><label>Figures 55–57.</label><caption><p><italic><tp:taxon-name><tp:taxon-name-part taxon-name-part-type="genus" reg="Limonia">Limonia</tp:taxon-name-part> <tp:taxon-name-part taxon-name-part-type="species" reg="taurica">taurica</tp:taxon-name-part></tp:taxon-name></italic>, male <bold>55</bold> male habitus, lateral view <bold>56</bold> head and thorax, dorsal view <bold>57</bold> right wing. Scale bars: 1.0 mm.</p></caption><graphic xmlns:xlink="http://www.w3.org/1999/xlink" xlink:href="zookeys-971-031-g018.jpg" position="float" orientation="portrait" xlink:type="simple" id="oo_456149.jpg"><uri content-type="original_file" xlink:type="simple">https://binary.pensoft.net/fig/456149</uri></graphic></fig><p><bold><italic>Thorax</italic></bold> mostly brown (Figs <xref ref-type="fig" rid="F18">55</xref>, <xref ref-type="fig" rid="F18">56</xref>). Cervical sclerite dull brown, with black outer margin. Pronotum dark brown, with black setulae. Prescutum with five narrow, brown longitudinal stripes, except middle and lateral stripes dark brown, lateral margin of prescutum with oval, dark marking (Fig. <xref ref-type="fig" rid="F18">56</xref>). Scutum reddish brown, with triangular yellow marking at postero-lateral margin, covered with sparse setulae at anterior margin. Scutellum dull yellow, with pale yellow markings at posterior margin. Mediotergite reddish brown, with two dull yellow markings at posterior margin (Fig. <xref ref-type="fig" rid="F18">56</xref>). Mesopleura reddish brown; subspiracular sclerite reddish brown; katepisternum with black setulae. Legs with coxae and trochanters dull yellow, except frontal coxae brown; femora yellow with dark-brown subapical ring; tibiae yellow with reddish-brown subapical ring; tarsi yellow to dark brown onwards. Setulae on legs black. Wings brown with three dull-brown spots at basal Rs, apical Sc, and R<sub>2</sub>; Sc<sub>1</sub> apically reaching 7/10 of Rs (Fig. <xref ref-type="fig" rid="F18">57</xref>). Halter: stem white to brown; knob brown but white at posterior part.</p><p><bold><italic>Abdomen</italic></bold> mainly pale brown (Fig. <xref ref-type="fig" rid="F18">55</xref>). Each abdominal segment with broad, reddish-brown ring at posterior margin. Abdominal segments 7 and 8 entirely reddish brown. Abdominal setulae golden.</p><p><bold><italic>Hypopygium</italic></bold> reddish brown (Figs <xref ref-type="fig" rid="F19">58–61</xref>). Posterior margin of tergite 9 slightly emarginated (Fig. <xref ref-type="fig" rid="F19">58</xref>). Gonocoxite long cylindrical. Gonostylus with sharp apex and the wider base (Figs <xref ref-type="fig" rid="F19">58</xref>, <xref ref-type="fig" rid="F19">59</xref>). Paramere with fan-shaped base and blunt apex, ending at 5/7 of aedeagus (Figs <xref ref-type="fig" rid="F19">58–61</xref>). Aedeagus forked; ventral margin with mid-protrusion triangular in lateral view; ventral margin with Y-shaped middle and anterior margin rounded (Figs <xref ref-type="fig" rid="F16">49</xref>, <xref ref-type="fig" rid="F16">51</xref>).</p><fig id="F19" position="float" orientation="portrait"><object-id xmlns:xlink="http://www.w3.org/1999/xlink" content-type="doi" xlink:type="simple">10.3897/zookeys.971.35875.figures58-61</object-id><object-id xmlns:xlink="http://www.w3.org/1999/xlink" content-type="arpha" xlink:type="simple">4158B25D-FF87-57DF-A6C4-E407D5F8743F</object-id><label>Figures 58–61.</label><caption><p><italic><tp:taxon-name><tp:taxon-name-part taxon-name-part-type="genus" reg="Limonia">Limonia</tp:taxon-name-part> <tp:taxon-name-part taxon-name-part-type="species" reg="taurica">taurica</tp:taxon-name-part></tp:taxon-name></italic>, male <bold>58</bold> hypopygium, dorsal view <bold>59</bold> hypopygium, ventral view <bold>60</bold> hypopygium, lateral view <bold>61</bold> aedeagus and paramere. Scale bars: 0.1 mm.</p></caption><graphic xmlns:xlink="http://www.w3.org/1999/xlink" xlink:href="zookeys-971-031-g019.jpg" position="float" orientation="portrait" xlink:type="simple" id="oo_456150.jpg"><uri content-type="original_file" xlink:type="simple">https://binary.pensoft.net/fig/456150</uri></graphic></fig><p><bold>Female</bold> (<italic>n</italic> = 5): body length 8.5–9 mm, wing length 9–10 mm.</p><p><bold>Female</bold> resembling male in head, thorax, and wing. Female terminalia pale yellow. Cercus yellow with slightly arched dorsally at apex, slender, and 3 times longer than wide at base. Hypogynial valve 5.3 times longer than wide at base; lateral margin with triangular, black marking (Figs <xref ref-type="fig" rid="F20">62</xref>, <xref ref-type="fig" rid="F20">63</xref>).</p><fig id="F20" position="float" orientation="portrait"><object-id xmlns:xlink="http://www.w3.org/1999/xlink" content-type="doi" xlink:type="simple">10.3897/zookeys.971.35875.figures62-63</object-id><object-id xmlns:xlink="http://www.w3.org/1999/xlink" content-type="arpha" xlink:type="simple">A2FA6EC8-4220-533C-8ABF-CF7D3878BAA6</object-id><label>Figures 62–63.</label><caption><p><italic><tp:taxon-name><tp:taxon-name-part taxon-name-part-type="genus" reg="Limonia">Limonia</tp:taxon-name-part> <tp:taxon-name-part taxon-name-part-type="species" reg="taurica">taurica</tp:taxon-name-part></tp:taxon-name></italic>, female. <bold>62</bold> cercus and hypogynial valves, lateral view <bold>63</bold> cercus and hypogynial valves, ventral view. Scale bars: 1.0 mm.</p></caption><graphic xmlns:xlink="http://www.w3.org/1999/xlink" xlink:href="zookeys-971-031-g020.jpg" position="float" orientation="portrait" xlink:type="simple" id="oo_456151.jpg"><uri content-type="original_file" xlink:type="simple">https://binary.pensoft.net/fig/456151</uri></graphic></fig></tp:treatment-sec><tp:treatment-sec sec-type="material" id="SECID0EQEAI"><title>Material examined.</title><p>2 males, 2 females, China: Xinjiang, Habahe, Baihabacun, <named-content xmlns:xlink="http://www.w3.org/1999/xlink" content-type="dwc:verbatimCoordinates" xlink:type="simple"><named-content content-type="geo-json" specific-use="{&#34;type&#34;:&#34;Point&#34;,&#34;coordinates&#34;:[86.790000,48.690000]}" id="NCID0EZEAI" xlink:type="simple">48.69N, 86.79E</named-content></named-content>, elev. 1170 m, 2016.VII.12, Bing Zhang (light trap) (<named-content xmlns:xlink="http://www.w3.org/1999/xlink" content-type="dwc:institutional_code" xlink:type="simple">CAU</named-content>). 1 male, China: Xinjiang, Burqin, Kanas, <named-content xmlns:xlink="http://www.w3.org/1999/xlink" content-type="dwc:verbatimCoordinates" xlink:type="simple"><named-content content-type="geo-json" specific-use="{&#34;type&#34;:&#34;Point&#34;,&#34;coordinates&#34;:[86.990000,48.680000]}" id="NCID0EGFAI" xlink:type="simple">48.68N, 86.99E</named-content></named-content>, elev. 1470 m, 2016.VII.16, Jinlong Ren (<named-content xmlns:xlink="http://www.w3.org/1999/xlink" content-type="dwc:institutional_code" xlink:type="simple">CAU</named-content>). 2 females, China: Xinjiang, Habahe, Baihabacun, <named-content xmlns:xlink="http://www.w3.org/1999/xlink" content-type="dwc:verbatimCoordinates" xlink:type="simple"><named-content content-type="geo-json" specific-use="{&#34;type&#34;:&#34;Point&#34;,&#34;coordinates&#34;:[86.780000,48.690000]}" id="NCID0ETFAI" xlink:type="simple">48.69N, 86.78E</named-content></named-content>, elev. 1170 m, 2016.VII.13, Bing Zhang (light trap) (<named-content xmlns:xlink="http://www.w3.org/1999/xlink" content-type="dwc:institutional_code" xlink:type="simple">CAU</named-content>). 1 male, China: Xinjiang, Burqin, Hemu, <named-content xmlns:xlink="http://www.w3.org/1999/xlink" content-type="dwc:verbatimCoordinates" xlink:type="simple"><named-content content-type="geo-json" specific-use="{&#34;type&#34;:&#34;Point&#34;,&#34;coordinates&#34;:[87.440000,48.560000]}" id="NCID0EAGAI" xlink:type="simple">48.56N, 87.44E</named-content></named-content>, elev. 1150 m, 2016.VII.22, Jinlong Ren (<named-content xmlns:xlink="http://www.w3.org/1999/xlink" content-type="dwc:institutional_code" xlink:type="simple">CAU</named-content>). 1 female, China: Xinjiang, Burqin, Hemu, <named-content xmlns:xlink="http://www.w3.org/1999/xlink" content-type="dwc:verbatimCoordinates" xlink:type="simple"><named-content content-type="geo-json" specific-use="{&#34;type&#34;:&#34;Point&#34;,&#34;coordinates&#34;:[87.440000,48.560000]}" id="NCID0ENGAI" xlink:type="simple">48.56N, 87.44E</named-content></named-content>, elev. 1200 m, 2016.VII.23, Jinlong Ren (<named-content xmlns:xlink="http://www.w3.org/1999/xlink" content-type="dwc:institutional_code" xlink:type="simple">CAU</named-content>). 2 males, 1 female, China: Inner Mongolia, Hohehot, Xiaojinggou, <named-content xmlns:xlink="http://www.w3.org/1999/xlink" content-type="dwc:verbatimCoordinates" xlink:type="simple"><named-content content-type="geo-json" specific-use="{&#34;type&#34;:&#34;Point&#34;,&#34;coordinates&#34;:[111.400000,39.790000]}" id="NCID0E1GAI" xlink:type="simple">39.79N, 111.40E</named-content></named-content>, elev. 1400 m, 2016.VII.27, Ding Yang (<named-content xmlns:xlink="http://www.w3.org/1999/xlink" content-type="dwc:institutional_code" xlink:type="simple">CAU</named-content>).</p></tp:treatment-sec><tp:treatment-sec sec-type="distribution" id="SECID0EEHAI"><title>Distribution.</title><p>Albania, Austria, Belgium, Bosnia-Herzegovina, Bulgaria, China (Xinjiang: Burqin, Habahe; Inner Mongolia: Hohehot), Czech Rep., France, Germany, Italy, Macedonia, Montenegro, Poland, Romania, Slovakia, Slovenia, Spain, Switzerland, Turkey, Ukraine.</p></tp:treatment-sec><tp:treatment-sec sec-type="remarks" id="SECID0EJHAI"><title>Remark.</title><p>This is the first report of this species from China.</p></tp:treatment-sec><tp:treatment-sec><!--Section generated to contain objects referenced in tp:taxon-treatment.--><fig id="F16" position="float" orientation="portrait"><object-id xmlns:xlink="http://www.w3.org/1999/xlink" content-type="doi" xlink:type="simple">10.3897/zookeys.971.35875.figures48-52</object-id><object-id xmlns:xlink="http://www.w3.org/1999/xlink" content-type="arpha" xlink:type="simple">E7BBD048-97BA-5764-BE59-61D1BEB39F15</object-id><label>Figures 48–52.</label><caption><p><italic><tp:taxon-name><tp:taxon-name-part taxon-name-part-type="genus" reg="Limonia">Limonia</tp:taxon-name-part> <tp:taxon-name-part taxon-name-part-type="species" reg="sylvicola">sylvicola</tp:taxon-name-part></tp:taxon-name></italic>, male <bold>48</bold> hypopygium, dorsal view <bold>49</bold> hypopygium, ventral view <bold>50</bold> hypopygium, lateral view <bold>51</bold> aedeagus and paramere <bold>52</bold> habitat, Hemu, Burqin, Xinjiang, China on 22 June 2017. Scale bars: = 0.1 mm (48–51).</p></caption><graphic xmlns:xlink="http://www.w3.org/1999/xlink" xlink:href="zookeys-971-031-g016.jpg" position="float" orientation="portrait" xlink:type="simple" id="oo_456147.jpg"><uri content-type="original_file" xlink:type="simple">https://binary.pensoft.net/fig/456147</uri></graphic></fig></tp:treatment-sec><ref-list><ref id="B24"><mixed-citation xmlns:xlink="http://www.w3.org/1999/xlink" xlink:type="simple"><person-group><name name-style="western"><surname>Strobl</surname><given-names>PG</given-names></name></person-group> (<year>1895</year>) <article-title>Die Dipteren von Steiermark 3. Theil. <tp:taxon-name><tp:taxon-name-part taxon-name-part-type="order">Diptera</tp:taxon-name-part></tp:taxon-name> Nemocera.</article-title><source>Mitteilungen des Naturwissentschaftlichen Vereines fur Steiermark</source><volume>31</volume>: <fpage>121</fpage>–<lpage>246</lpage>.</mixed-citation></ref><ref id="B3"><mixed-citation xmlns:xlink="http://www.w3.org/1999/xlink" xlink:type="simple"><person-group><name name-style="western"><surname>Czizek</surname><given-names>K</given-names></name></person-group> (<year>1931</year>) <article-title>Die mahrischen Arten der Dipterenfamilien <tp:taxon-name><tp:taxon-name-part taxon-name-part-type="family">Limoniidae</tp:taxon-name-part></tp:taxon-name> und <tp:taxon-name><tp:taxon-name-part taxon-name-part-type="family">Cylindrotomidae</tp:taxon-name-part></tp:taxon-name>.</article-title><source>Zeitschrift des Mahrischen Landesmuseums</source><volume>28</volume>: <fpage>1</fpage>–<lpage>207</lpage>.</mixed-citation></ref></ref-list></tp:taxon-treatment>
